# Supplementary material for: Genomic evaluation of phenotypic antibiotic susceptibility patterns as a surrogate for MRSA relatedness and putative transmission during outbreak investigations
Source: Infect Prev Pract. 2024 Dec 26;7(1):100435. doi: 10.1016/j.infpip.2024.100435 (PMC11772957; doi:10.1016/j.infpip.2024.100435)
Supplement: Supplementary table 1 — Details of MRSA isolates used in the study including genome accession numbers and multilocus sequence type. [file mmc1.xlsx]

## Sheet: Isolate metadata
isolate id	antibiogram	anonymised patient id	collection date (year-month)	antibiogram ID	accession	location	ST	CC	arcc	aroe	glpf	gmk	pta	tpi	yqil
14200_6#10	R+RRRSSSSSSSSSSSSSS	514	2012-08	AB2	ERR701914	Cambridgeshire	22	22	7	6	1	5	8	8	6
14200_6#11	R+RRSSSSSSSSSSSSSSS	580	2012-08	AB1	ERR701915	Cambridgeshire	22	22	7	6	1	5	8	8	6
14200_6#12	R+RRSSSSSSSSSSSSSSS	515	2012-08	AB1	ERR701916	Cambridgeshire	22	22	7	6	1	5	8	8	6
14200_6#13	R+RRSSSSSSSSSSSSSSS	516	2012-08	AB1	ERR701917	Cambridgeshire	22	22	7	6	1	5	8	8	6
14200_6#14	R+RRRSSSSSSSSSSSSSS	517	2012-08	AB2	ERR701918	Cambridgeshire	22	22	7	6	1	5	8	8	6
14200_6#15	R+RRRSSSSSSSSSSSSSS	1046	2012-08	AB2	ERR701919	Cambridgeshire	8	8	3	3	1	1	4	4	3
14200_6#16	R+RRRSSSSSSSSSSSSSS	518	2012-08	AB2	ERR701920	Cambridgeshire	22	22	7	6	1	5	8	8	6
14200_6#17	R+RRRSSRSSSSSSSSSSS	519	2012-08	AB8	ERR701921	Cambridgeshire	22	22	7	6	1	5	8	8	6
14200_6#18	R+RSRSSSSSSISSSSSSS	520	2012-08	AB46	ERR701922	Cambridgeshire	30	30	2	2	2	2	6	3	2
14200_6#19	R-RRRSSSSSSSSSSSSSS	554	2012-08	AB26	ERR701923	Cambridgeshire	22	22	7	6	1	5	8	8	6
14200_6#2	R+RRRSSSSSSSSSSSSSS	504	2012-08	AB2	ERR701906	Cambridgeshire	22	22	7	6	1	5	8	8	6
14200_6#20	R+RRRSSSSSSSSSRSSSS	522	2012-08	AB11	ERR701924	Cambridgeshire	22	22	7	6	1	5	8	8	6
14200_6#21	R+RRRSSSSSSSSSSSSSS	953	2012-08	AB2	ERR701925	Cambridgeshire	22	22	7	6	1	5	8	8	6
14200_6#22	R+RRSSSSSSSSSSSSSSS	1047	2012-08	AB1	ERR701926	Cambridgeshire	22	22	7	6	1	5	8	8	6
14200_6#23	R+RRRSSSSSSSSSSSSSS	525	2012-08	AB2	ERR701927	Cambridgeshire	22	22	7	6	1	5	8	8	6
14200_6#25	R+SSSSSSSSSSSSSSSSS	526	2012-08	AB17	ERR701929	Cambridgeshire	1945	130	6	57	45	2	215	58	52
14200_6#26	R+RRRSSRSSSSSSSSSSS	1048	2012-08	AB8	ERR701930	Cambridgeshire	22	22	7	6	1	5	8	8	6
14200_6#27	R+RRSSSRRSSSSSSSSSS	527	2012-08	AB14	ERR701931	Cambridgeshire	22	22	7	6	1	5	8	8	6
14200_6#28	R+RRSSSSSSSSSSSSRSS	529	2012-08	AB12	ERR701932	Cambridgeshire	22	22	7	6	1	5	8	8	6
14200_6#29	R+RRRSSSSSSSSSSSSSS	530	2012-08	AB2	ERR701933	Cambridgeshire	22	22	7	6	1	5	8	8	6
14200_6#3	R+RRSSSSSSSSSSSSSSS	505	2012-08	AB1	ERR701907	Cambridgeshire	22	22	7	6	1	5	8	8	6
14200_6#30	R+RRRSSRRSSSSSSSSSS	531	2012-08	AB7	ERR701934	Cambridgeshire	22	22	7	6	1	5	8	8	6
14200_6#31	R+RRSSSSSSSSSSSSSSS	532	2012-08	AB1	ERR701935	Cambridgeshire	22	22	7	6	1	5	8	8	6
14200_6#32	R+RRRSSSSSSSSSRSSSS	4	2012-08	AB11	ERR701936	Cambridgeshire	22	22	7	6	1	5	8	8	6
14200_6#33	R+RSRSSSSSSSSSRSSSS	20	2012-08	AB16	ERR701937	Cambridgeshire	1	1	1	1	1	1	1	1	1
14200_6#35	R+RRRSSRRSSSSSISSSS	535	2012-08	AB50	ERR701939	Cambridgeshire	22	22	7	6	1	5	8	8	6
14200_6#36	R-RRSSSSSSSSSSSSSSS	954	2012-08	AB21	ERR701940	Cambridgeshire	22	22	7	6	1	5	8	8	6
14200_6#37	R+RRSSSSSSSSSSSSSSS	1049	2012-08	AB1	ERR701941	Cambridgeshire	22	22	7	6	1	5	8	8	6
14200_6#38	R+RSSSSRSSSSSSSSSSS	537	2012-08	AB3	ERR701942	Cambridgeshire	80	80	1	3	1	14	11	51	10
14200_6#39	R+RRRSSSSSSSSSSSSSS	538	2012-08	AB2	ERR701943	Cambridgeshire	22	22	7	6	1	5	8	8	6
14200_6#4	R+RRRSSSSSSSSSSSSSS	506	2012-08	AB2	ERR701908	Cambridgeshire	22	22	7	6	1	5	8	8	6
14200_6#40	R+RRSSSSSSSSSSSSSSS	539	2012-08	AB1	ERR701944	Cambridgeshire	22	22	7	6	1	5	8	8	6
14200_6#41	R+RSRSSSSSSSSSSSSSS	1050	2012-08	AB6	ERR701945	Cambridgeshire	8	8	3	3	1	1	4	4	3
14200_6#43	R+RSSSSRSSSSSSSSSSS	540	2012-08	AB3	ERR701947	Cambridgeshire	45	45	10	14	8	6	10	3	2
14200_6#44	R+RRRSSRSSSSSSSSSSS	541	2012-08	AB8	ERR701948	Cambridgeshire	22	22	7	6	1	5	8	8	6
14200_6#45	R+RRSSSSSSSSSSSSSSS	542	2012-08	AB1	ERR701949	Cambridgeshire	22	22	7	6	1	5	8	8	6
14200_6#46	R+RSSSSRSSSSSSSSSSS	543	2012-08	AB3	ERR701950	Cambridgeshire	1	1	1	1	1	1	1	1	1
14200_6#47	R+RRSSSSRSSSSSSSRSS	1051	2012-08	AB23	ERR701951	Cambridgeshire	772	1	1	1	1	1	22	1	1
14200_6#48	R+RRSSSSSSSSSSSSSSS	544	2012-08	AB1	ERR701952	Cambridgeshire	22	22	7	6	1	5	8	8	6
14200_6#49	R+RRSSSSSSSSSSSSSSS	545	2012-08	AB1	ERR701953	Cambridgeshire	22	22	7	6	1	5	8	8	6
14200_6#5	R+RSSSSSRSSSSSSSSSS	507	2012-08	AB47	ERR701909	Cambridgeshire	22	22	7	6	1	5	8	8	6
14200_6#50	R+RRRSSRSSSSSSSSSSS	546	2012-08	AB8	ERR701954	Cambridgeshire	22	22	7	6	1	5	8	8	6
14200_6#53	R+RSRSSRSSSSSSSSSSS	435	2012-07	AB9	ERR701957	Cambridgeshire	59	59	19	23	15	2	19	20	15
14200_6#54	R+RRRSSSSSSSSSSSSSS	439	2012-07	AB2	ERR701958	Cambridgeshire	22	22	7	6	1	5	8	8	6
14200_6#55	R+RRSSSSSSSSSSSSSSS	440	2012-07	AB1	ERR701959	Cambridgeshire	22	22	7	6	1	5	8	8	6
14200_6#56	R+RSSSSSSSSSSSSSSSS	442	2012-07	AB4	ERR701960	Cambridgeshire	1	1	1	1	1	1	1	1	1
14200_6#58	R+RRRSSSSSSSSSSSSSS	451	2012-07	AB2	ERR701962	Cambridgeshire	22	22	7	6	1	5	8	8	6
14200_6#59	R+RRRSSSSSSSSSSSSSS	472	2012-08	AB2	ERR701963	Cambridgeshire	22	22	7	6	1	5	8	8	6
14200_6#6	R+RRSSSSSSSSSSSSSSS	508	2012-08	AB1	ERR701910	Cambridgeshire	22	22	7	6	1	5	8	8	6
14200_6#60	R+RSSSSRSSSSSSRSSSS	489	2012-08	AB25	ERR701964	Cambridgeshire	80	80	1	3	1	14	11	51	10
14200_6#62	R+RRSSSSSSSSSSSSSSS	1043	2012-08	AB1	ERR701966	Cambridgeshire	22	22	7	6	1	5	8	8	6
14200_6#63	R+RSSSSSSSSSSSSSRSS	32	2012-08	AB19	ERR701967	Cambridgeshire	22	22	7	6	1	5	8	8	6
14200_6#64	R+RRRSSRRSSSSSRSSSS	511	2012-08	AB31	ERR701968	Cambridgeshire	22	22	7	6	1	5	8	8	6
14200_6#65	R+RRRSSSSSSSSSSSSSS	512	2012-08	AB2	ERR701969	Cambridgeshire	22	22	7	6	1	5	8	8	6
14200_6#66	R+RRRSSRSSSSSSSSSSS	523	2012-08	AB8	ERR701970	Cambridgeshire	22	22	7	6	1	5	8	8	6
14200_6#67	R-RRRSSRSSSSSSSSSSS	524	2012-08	AB48	ERR701971	Cambridgeshire	22	22	7	6	1	5	8	8	6
14200_6#68	R+RRRSSSSSSSSSSSSSS	534	2012-08	AB2	ERR701972	Cambridgeshire	22	22	7	6	1	5	8	8	6
14200_6#69	R+RRSSSSSSSSSSSSSSS	12	2012-08	AB1	ERR701973	Cambridgeshire	22	22	7	6	1	5	8	8	6
14200_6#7	R+RRRSSSSSSSSSSSSSS	509	2012-08	AB2	ERR701911	Cambridgeshire	22	22	7	6	1	5	8	8	6
14200_6#70	R+RSSSSRSSSSSSSSSSS	536	2012-08	AB3	ERR701974	Cambridgeshire	45	45	10	14	8	6	10	3	2
14200_6#72	R-RSSSSRSSSSSSSSSSS	549	2012-08	AB73	ERR701976	Cambridgeshire	15	15	13	13	1	1	12	11	13
14200_6#73	R+RRSSSSSSSSSSSSSSS	550	2012-08	AB1	ERR701977	Cambridgeshire	22	22	7	6	1	5	8	8	6
14200_6#74	R+RSSSSSRSSSSSSSSSS	551	2012-08	AB47	ERR701978	Cambridgeshire	22	22	7	6	1	5	8	8	6
14200_6#75	R+RRSSSSSSSSSSSSSSS	552	2012-08	AB1	ERR701979	Cambridgeshire	22	22	7	6	1	5	8	8	6
14200_6#77	R+RRSSSSSSSSSSSSSSS	553	2012-08	AB1	ERR701981	Cambridgeshire	22	22	7	6	1	5	8	8	6
14200_6#78	R+RRRSSSSSRSSSSSSSS	402	2012-06	AB43	ERR701982	Cambridgeshire	22	22	7	6	1	5	8	8	6
14200_6#79	R+RRRSSSRSSSSSSSSSS	427	2012-07	AB42	ERR701983	Cambridgeshire	22	22	7	6	1	5	8	8	6
14200_6#8	R+RRRSSSSSSSSSSSSSS	510	2012-08	AB2	ERR701912	Cambridgeshire	22	22	7	6	1	5	8	8	6
14200_6#81	R+RRSSSSSSSSSSSSSSS	438	2012-07	AB1	ERR701985	Cambridgeshire	22	22	7	6	1	5	8	8	6
14200_6#82	R+RSSSSRSSSSSSSSSSS	444	2012-07	AB3	ERR701986	Cambridgeshire	1	1	1	1	1	1	1	1	1
14200_6#83	R+RRSSSSSSSSSSSSSSS	450	2012-07	AB1	ERR701987	Cambridgeshire	22	22	7	6	1	5	8	8	6
14200_6#84	R+RRRSSSSSSSSSSSSSS	458	2012-07	AB2	ERR701988	Cambridgeshire	45	45	10	14	8	6	10	3	2
14200_6#85	R+RSSSSRSSSSSSSSISS	456	2012-07	AB125	ERR701989	Cambridgeshire	22	22	7	6	1	5	8	8	6
14200_6#86	R+RRSSSSSSSSSSSSSSS	465	2012-07	AB1	ERR701990	Cambridgeshire	22	22	7	6	1	5	8	8	6
14200_6#87	R+RSRSSSSSSSSSRSSSS	17	2012-08	AB16	ERR701991	Cambridgeshire	361	361	4	3	1	1	11	72	64
14200_6#88	R+RSSSSRSSSSSSSSSSS	475	2012-08	AB3	ERR701992	Cambridgeshire	5	5	1	4	1	4	12	1	10
14200_6#9	R+RRRSSSSSSSSSSSSSS	513	2012-08	AB2	ERR701913	Cambridgeshire	22	22	7	6	1	5	8	8	6
14200_6#90	R+RRSSSRSSSSSSSSRSS	490	2012-08	AB56	ERR701994	Cambridgeshire	8	8	3	3	1	1	4	4	3
14200_6#91	R+RRSSSSSSSSSSSSSSS	495	2012-08	AB1	ERR701995	Cambridgeshire	22	22	7	6	1	5	8	8	6
14200_6#92	R+RRSSSSSSSSSSSSSSS	555	2012-08	AB1	ERR701996	Cambridgeshire	22	22	7	6	1	5	8	8	6
14200_6#93	R+RRSSSRSSSSSSSSSSS	556	2012-08	AB5	ERR701997	Cambridgeshire	22	22	7	6	1	5	8	8	6
14200_6#94	R+RRSSSSSSSSSSSSSSS	1054	2012-08	AB1	ERR701998	Cambridgeshire	5	5	1	4	1	4	12	1	10
14200_6#95	R+RRRSSSSSSSSSSSSSS	557	2012-08	AB2	ERR701999	Cambridgeshire	22	22	7	6	1	5	8	8	6
14200_7#1	R+RRRSSSSSSSSSSSSSS	1095	2012-10	AB2	ERR702000	Cambridgeshire	59	59	19	23	15	2	19	20	15
14200_7#10	R+RSRSSSSSSSSSRSSSS	770	2012-11	AB16	ERR702009	Cambridgeshire	1	1	1	1	1	1	1	1	1
14200_7#11	R+RRSSSSSSSSSSSSSSS	774	2012-11	AB1	ERR702010	Cambridgeshire	22	22	7	6	1	5	8	8	6
14200_7#12	R+RRRSSSSSSSSSSSSSS	775	2012-11	AB2	ERR702011	Cambridgeshire	22	22	7	6	1	5	8	8	6
14200_7#13	R+RSRSSRSSSSSSSSSSS	773	2012-11	AB9	ERR702012	Cambridgeshire	59	59	19	23	15	2	19	20	15
14200_7#14	R+RRRSSSSSSSSSSSSSS	776	2012-11	AB2	ERR702013	Cambridgeshire	22	22	7	6	1	5	8	8	6
14200_7#15	R+RRSSSSSSSSSSSSSSS	1100	2012-11	AB1	ERR702014	Cambridgeshire	22	22	7	6	1	5	8	8	6
14200_7#16	R+RSRSSSSSSSSSRSSSS	778	2012-11	AB16	ERR702015	Cambridgeshire	1	1	1	1	1	1	1	1	1
14200_7#17	R+RRSSSSSSSSSSSSSSS	779	2012-11	AB1	ERR702016	Cambridgeshire	22	22	7	6	1	5	8	8	6
14200_7#18	R+RSSSSSRSSSSSRSRSS	22	2012-10	AB127	ERR702017	Cambridgeshire	8	8	3	3	1	1	4	4	3
14200_7#19	R+RRRSSRRSSSSSSSSSS	41	2012-10	AB7	ERR702018	Cambridgeshire	22	22	7	6	1	5	8	8	6
14200_7#2	R+RSSSSSSSSISSSSSSS	1097	2012-10	AB30	ERR702001	Cambridgeshire	30	30	2	2	2	2	6	3	2
14200_7#20	R+RRRSSSSSSSSSISSSS	958	2012-11	AB15	ERR702019	Cambridgeshire	22	22	7	6	1	5	8	8	6
14200_7#21	R+RSSSSSSSSSSSSSSSS	777	2012-11	AB4	ERR702020	Cambridgeshire	22	22	7	6	1	5	8	8	6
14200_7#22	R+RRSSSSSSSSSSSSSSS	784	2012-11	AB1	ERR702021	Cambridgeshire	22	22	7	6	1	5	8	8	6
14200_7#23	R+RRSSSRSSSSSSSSSSS	783	2012-11	AB5	ERR702022	Cambridgeshire	22	22	7	6	1	5	8	8	6
14200_7#24	R+RRRSSSSSSSRSSSSSS	781	2012-11	AB53	ERR702023	Cambridgeshire	22	22	7	6	1	5	8	8	6
14200_7#25	R+RRRSSSSSSSSSISSSS	785	2012-11	AB15	ERR702024	Cambridgeshire	22	22	7	6	1	5	8	8	6
14200_7#26	R-RSRSSRSSSSSSSSSSS	786	2012-11	AB40	ERR702025	Cambridgeshire	15	15	13	13	1	1	12	11	13
14200_7#27	R+RRRSSRSSSSSSSSSSS	787	2012-11	AB8	ERR702026	Cambridgeshire	22	22	7	6	1	5	8	8	6
14200_7#28	R-RRRSSRSSSSSSSSSSS	782	2012-11	AB48	ERR702027	Cambridgeshire	22	22	7	6	1	5	8	8	6
14200_7#29	R+RRRSSSSSSSSSSSSSS	1102	2012-11	AB2	ERR702028	Cambridgeshire	22	22	7	6	1	5	8	8	6
14200_7#3	R+RRSSSSSSSSSSSSSSS	1098	2012-10	AB1	ERR702002	Cambridgeshire	22	22	7	6	1	5	8	8	6
14200_7#30	R+RSSSSSSSSSSSSSSSS	1101	2012-11	AB4	ERR702029	Cambridgeshire	45	45	10	14	8	6	10	3	2
14200_7#31	R+RRRSSSSSSSSSSSSSS	945	2012-11	AB2	ERR702030	Cambridgeshire	22	22	7	6	1	5	8	8	6
14200_7#32	R+RSRSSSSSSSSSSSSSS	791	2012-11	AB6	ERR702031	Cambridgeshire	30	30	2	2	2	2	6	3	2
14200_7#33	R+RSRSSSSSSSSSSSSSS	790	2012-11	AB6	ERR702032	Cambridgeshire	30	30	2	2	2	2	6	3	2
14200_7#34	R+RRRSSSSSSSSSISSSS	789	2012-11	AB15	ERR702033	Cambridgeshire	22	22	7	6	1	5	8	8	6
14200_7#35	R+RSSSSRSSSSSSSSSSS	788	2012-11	AB3	ERR702034	Cambridgeshire	45	45	10	14	8	6	10	3	2
14200_7#36	R+RRSSSSSSSSSSSSSSS	763	2012-10	AB1	ERR702035	Cambridgeshire	22	22	7	6	1	5	8	8	6
14200_7#37	R+RRSSSSSSSSSSSSSSS	746	2012-10	AB1	ERR702036	Cambridgeshire	22	22	7	6	1	5	8	8	6
14200_7#38	R+RRRSSSSSSSSSSSSSR	645	2012-09	AB13	ERR702037	Cambridgeshire	36	30	2	2	2	2	3	3	2
14200_7#39	R+RRRSSSSSSSSSSSSSS	700	2012-10	AB2	ERR702038	Cambridgeshire	22	22	7	6	1	5	8	8	6
14200_7#4	R+RRRSSSSSSSSSSSSSS	1099	2012-10	AB2	ERR702003	Cambridgeshire	22	22	7	6	1	5	8	8	6
14200_7#40	R+RRRSSSSSSISSSSSSS	709	2012-10	AB20	ERR702039	Cambridgeshire	22	22	7	6	1	5	8	8	6
14200_7#41	R+RRRSSSSSSSSSSSSSS	944	2012-11	AB2	ERR702040	Cambridgeshire	22	22	7	6	1	5	8	8	6
14200_7#42	R+RSSSSRSSSSSSSSSSS	682	2012-10	AB3	ERR702041	Cambridgeshire	45	45	10	14	8	6	10	3	2
14200_7#5	R+RRRSSSSSISSSSSSSS	766	2012-11	AB33	ERR702004	Cambridgeshire	22	22	7	6	1	5	8	8	6
14200_7#6	R+RRRSSRRSSSSSSSSSS	762	2012-10	AB7	ERR702005	Cambridgeshire	22	22	7	6	1	5	8	8	6
14200_7#7	R+RSSSSSSSSSSSSSSSS	772	2012-11	AB4	ERR702006	Cambridgeshire	80	80	1	3	1	14	11	51	10
14200_7#8	R+RRSSSSSSSSSSSSSSS	769	2012-11	AB1	ERR702007	Cambridgeshire	22	22	7	6	1	5	8	8	6
14200_7#9	R+RRRSSSSSISSSSSRSS	771	2012-11	AB95	ERR702008	Cambridgeshire	ST22_SLV_tpi	22	7	6	1	5	8	U	6
14200_8#10	R+RRRSSSSSSSSSSSSSS	1053	2012-08	AB2	ERR702051	Cambridgeshire	22	22	7	6	1	5	8	8	6
14200_8#11	R+RRSSSSSSSSSSSSSSS	437	2012-07	AB1	ERR702052	Cambridgeshire	22	22	7	6	1	5	8	8	6
14200_8#12	R+RRRSSRSSSSSSSSSSS	1038	2012-07	AB8	ERR702053	Cambridgeshire	22	22	7	6	1	5	8	8	6
14200_8#13	R+RRSSSSSSSSSSISSSS	33	2012-08	AB18	ERR702054	Cambridgeshire	22	22	7	6	1	5	8	8	6
14200_8#14	R+RRRSSSSSSSSSSSSSS	548	2012-08	AB2	ERR702055	Cambridgeshire	8	8	3	3	1	1	4	4	3
14200_8#15	R+RRSSSSSSSSSSSSSSS	1037	2012-07	AB1	ERR702056	Cambridgeshire	22	22	7	6	1	5	8	8	6
14200_8#17	R+RRRSSSSSSSSSSSSSS	443	2012-07	AB2	ERR702058	Cambridgeshire	22	22	7	6	1	5	8	8	6
14200_8#18	R+RSRSSRSSSSSSSSSSS	1039	2012-07	AB9	ERR702059	Cambridgeshire	59	59	19	23	15	2	19	20	15
14200_8#19	R+RRSSSSSSSSSSSSSSS	446	2012-07	AB1	ERR702060	Cambridgeshire	22	22	7	6	1	5	8	8	6
14200_8#2	R+RRSSSSSSSSSSSSSSS	436	2012-07	AB1	ERR702043	Cambridgeshire	22	22	7	6	1	5	8	8	6
14200_8#20	R+RSSSSRSSSSSSSSSSS	448	2012-07	AB3	ERR702061	Cambridgeshire	45	45	10	14	8	6	10	3	2
14200_8#21	R+RRRSSSSSSSSSSSSSS	547	2012-08	AB2	ERR702062	Cambridgeshire	22	22	7	6	1	5	8	8	6
14200_8#22	R+RRRSSSSSSSSSSSRSS	952	2012-07	AB10	ERR702063	Cambridgeshire	22	22	7	6	1	5	8	8	6
14200_8#24	R+RRSSSSSSSSSSSSRSS	1040	2012-07	AB12	ERR702065	Cambridgeshire	22	22	7	6	1	5	8	8	6
14200_8#25	R+RRRSSRSSSSSSSSSSS	449	2012-07	AB8	ERR702066	Cambridgeshire	22	22	7	6	1	5	8	8	6
14200_8#26	R+RSSSSRSSSSSSSSSSS	452	2012-07	AB3	ERR702067	Cambridgeshire	45	45	10	14	8	6	10	3	2
14200_8#27	R+RSSSSRSSSSSSSSSSS	453	2012-07	AB3	ERR702068	Cambridgeshire	45	45	10	14	8	6	10	3	2
14200_8#28	R+RRSSSSSSSSSSRSSSS	929	2012-07	AB28	ERR702069	Cambridgeshire	22	22	7	6	1	5	8	8	6
14200_8#29	R+RRRSSSSSSSSSSSRSS	455	2012-07	AB10	ERR702070	Cambridgeshire	22	22	7	6	1	5	8	8	6
14200_8#30	R+RRRSSSSSRSSSSSSSS	457	2012-07	AB43	ERR702071	Cambridgeshire	36	30	2	2	2	2	3	3	2
14200_8#31	R+RRRSSSSSSSSSSSSSS	938	2012-07	AB2	ERR702072	Cambridgeshire	22	22	7	6	1	5	8	8	6
14200_8#32	R+RRSSSSSSSSSSSSSSS	460	2012-07	AB1	ERR702073	Cambridgeshire	22	22	7	6	1	5	8	8	6
14200_8#33	R+RSRSSRSSSSSSSSSSR	940	2012-07	AB61	ERR702074	Cambridgeshire	1	1	1	1	1	1	1	1	1
14200_8#34	R+RRSSSSSSSSSSSSSSS	454	2012-07	AB1	ERR702075	Cambridgeshire	22	22	7	6	1	5	8	8	6
14200_8#35	R+RRRSSRRSSSSSSSSSS	462	2012-07	AB7	ERR702076	Cambridgeshire	22	22	7	6	1	5	8	8	6
14200_8#36	R+RRRSSSSSSSSSSSSSS	463	2012-07	AB2	ERR702077	Cambridgeshire	22	22	7	6	1	5	8	8	6
14200_8#37	R+RRRSSSSSSSSSSSSSS	464	2012-07	AB2	ERR702078	Cambridgeshire	22	22	7	6	1	5	8	8	6
14200_8#39	R+RRSSSSSSSSSSSSSSS	466	2012-07	AB1	ERR702080	Cambridgeshire	22	22	7	6	1	5	8	8	6
14200_8#40	R+RRSSSSSSSSSSSSSSS	468	2012-07	AB1	ERR702081	Cambridgeshire	22	22	7	6	1	5	8	8	6
14200_8#41	R+RRSSSSSSSSSSSSSSS	470	2012-08	AB1	ERR702082	Cambridgeshire	22	22	7	6	1	5	8	8	6
14200_8#42	R+RRSSSSSSSSSSSSSSS	528	2012-08	AB1	ERR702083	Cambridgeshire	22	22	7	6	1	5	8	8	6
14200_8#43	R+RRSSSSSSSSSSSSSSS	1042	2012-08	AB1	ERR702084	Cambridgeshire	22	22	7	6	1	5	8	8	6
14200_8#44	R+RSSSSSSSSSSSSSRSS	461	2012-07	AB19	ERR702085	Cambridgeshire	Unknown	30	8	2	2	2	6	3	U
14200_8#45	R+RRSSSSSSSSSSSSSSS	471	2012-08	AB1	ERR702086	Cambridgeshire	22	22	7	6	1	5	8	8	6
14200_8#46	R+RSSSSRSRSRSSSSSSS	473	2012-08	AB123	ERR702087	Cambridgeshire	Unknown	5	1	U	1	4	12	41	10
14200_8#47	R+RSSSSSSSSSSSSSSSS	474	2012-08	AB4	ERR702088	Cambridgeshire	Unknown	5	12	4	1	4	12	U	3
14200_8#48	R+RRSSSRSSSSSSSSSSS	476	2012-08	AB5	ERR702089	Cambridgeshire	22	22	7	6	1	5	8	8	6
14200_8#49	R+RRSSSSSSSSSSSSSSS	477	2012-08	AB1	ERR702090	Cambridgeshire	22	22	7	6	1	5	8	8	6
14200_8#50	R+RRRSSRRSSSSSSSSSS	478	2012-08	AB7	ERR702091	Cambridgeshire	22	22	7	6	1	5	8	8	6
14200_8#51	R+RRSSSSSSSSSSSSSSS	480	2012-08	AB1	ERR702092	Cambridgeshire	22	22	7	6	1	5	8	8	6
14200_8#52	R+RRRSSSSSSSSSSSSSS	467	2012-07	AB2	ERR702093	Cambridgeshire	22	22	7	6	1	5	8	8	6
14200_8#54	R+RRSSSSSSSSSSSSSSS	481	2012-08	AB1	ERR702095	Cambridgeshire	22	22	7	6	1	5	8	8	6
14200_8#55	R+RRRSSSSSSSSSSSSSS	483	2012-08	AB2	ERR702096	Cambridgeshire	22	22	7	6	1	5	8	8	6
14200_8#56	R+RRSSSSSSSSSSSSRSS	484	2012-08	AB12	ERR702097	Cambridgeshire	22	22	7	6	1	5	8	8	6
14200_8#57	R+RRRSSSSSSSSSSSRSS	31	2012-08	AB10	ERR702098	Cambridgeshire	36	30	2	2	2	2	3	3	2
14200_8#58	R+RRSSSSRSSSSSRSRSS	486	2012-08	AB108	ERR702099	Cambridgeshire	8	8	3	3	1	1	4	4	3
14200_8#59	R+RRSSSSSSSSSSSSSSS	487	2012-08	AB1	ERR702100	Cambridgeshire	22	22	7	6	1	5	8	8	6
14200_8#6	R+RRRSSSSSSSSSSSSSS	497	2012-08	AB2	ERR702047	Cambridgeshire	5	5	1	4	1	4	12	1	10
14200_8#60	R+RSRSSRSSSSSSSSSSS	19	2012-08	AB9	ERR702101	Cambridgeshire	1	1	1	1	1	1	1	1	1
14200_8#61	R+RRRSSRRSSSSSSSSSS	488	2012-08	AB7	ERR702102	Cambridgeshire	22	22	7	6	1	5	8	8	6
14200_8#62	R+RRRSSSSSSSSSRSSSS	491	2012-08	AB11	ERR702103	Cambridgeshire	22	22	7	6	1	5	8	8	6
14200_8#63	R+RRSSSSSSSSSSSSSSS	492	2012-08	AB1	ERR702104	Cambridgeshire	22	22	7	6	1	5	8	8	6
14200_8#64	R+RRRSSSSSSSSSSSSSS	493	2012-08	AB2	ERR702105	Cambridgeshire	22	22	7	6	1	5	8	8	6
14200_8#66	R-RRRSSSSSSSSSSSSSS	768	2012-08	AB26	ERR702106	Cambridgeshire	22	22	7	6	1	5	8	8	6
14200_8#67	R+RRSSSSSSSSSSSSSSS	496	2012-08	AB1	ERR702107	Cambridgeshire	22	22	7	6	1	5	8	8	6
14200_8#68	R+RRSSSSSSSSSSSSSSS	479	2012-08	AB1	ERR702108	Cambridgeshire	22	22	7	6	1	5	8	8	6
14200_8#69	R+RRRSSSSSSSSSSSSSS	485	2012-08	AB2	ERR702109	Cambridgeshire	22	22	7	6	1	5	8	8	6
14200_8#7	R+RRSSSRSSSSSSSSSSS	433	2012-07	AB5	ERR702048	Cambridgeshire	22	22	7	6	1	5	8	8	6
14200_8#73	R+RRSSSSSSSSSSSSSSS	432	2012-07	AB1	ERR702112	Cambridgeshire	22	22	7	6	1	5	8	8	6
14200_8#74	R+RRSSSSSSSSSSSSSSS	104	2012-04	AB1	ERR702113	Cambridgeshire	22	22	7	6	1	5	8	8	6
14200_8#75	R+RSRSSSSSSSSSSSSSS	758	2012-07	AB6	ERR702114	Cambridgeshire	5	5	1	4	1	4	12	1	10
14200_8#76	R-RRSSSSSSSSSSSSSSS	418	2012-07	AB21	ERR702115	Cambridgeshire	22	22	7	6	1	5	8	8	6
14200_8#77	R+RSSSSRSSSSSSSSSSS	407	2012-07	AB3	ERR702116	Cambridgeshire	45	45	10	14	8	6	10	3	2
14200_8#78	R+RSSSSSSSSSSSSSSSS	408	2012-07	AB4	ERR702117	Cambridgeshire	30	30	2	2	2	2	6	3	2
14200_8#79	R+RRRSSSSSSSSSSSISS	410	2012-07	AB54	ERR702118	Cambridgeshire	22	22	7	6	1	5	8	8	6
14200_8#8	R+RRRSSSSSSSSSSSSSS	434	2012-07	AB2	ERR702049	Cambridgeshire	22	22	7	6	1	5	8	8	6
14200_8#83	R+RRRSSSSSSSSSSSSSS	179	2012-05	AB2	ERR702121	Cambridgeshire	22	22	7	6	1	5	8	8	6
14200_8#85	R+RSRSSRSSSSSSSSSSS	53	2012-04	AB9	ERR702123	Cambridgeshire	526	5	1	4	1	4	12	81	10
14200_8#86	R+RRRSSRRSSSSSSSSSS	56	2012-04	AB7	ERR702124	Cambridgeshire	22	22	7	6	1	5	8	8	6
14200_8#87	R+RRRSSSSSSSSSSSSSS	125	2012-04	AB2	ERR702125	Cambridgeshire	22	22	7	6	1	5	8	8	6
14200_8#88	R+RRRSSSSSSISSSSSSS	498	2012-08	AB20	ERR702126	Cambridgeshire	22	22	7	6	1	5	8	8	6
14200_8#89	R+RSSSSRSSSSSSSSSSS	499	2012-08	AB3	ERR702127	Cambridgeshire	1	1	1	1	1	1	1	1	1
14200_8#9	R+RRRSSSSSSSSSSSSSS	1052	2012-08	AB2	ERR702050	Cambridgeshire	8	8	3	3	1	1	4	4	3
14200_8#90	R+SSSSSRSSSSSSSSSSS	500	2012-08	AB24	ERR702128	Cambridgeshire	22	22	7	6	1	5	8	8	6
14200_8#91	R+RRRSSSSSSSSSSSSSS	502	2012-08	AB2	ERR702129	Cambridgeshire	22	22	7	6	1	5	8	8	6
14200_8#92	R+RSSSSRSSSSSSSSSSS	1044	2012-08	AB3	ERR702130	Cambridgeshire	1	1	1	1	1	1	1	1	1
14200_8#93	R+RRSSSSSSSSSSSSSSS	1045	2012-08	AB1	ERR702131	Cambridgeshire	22	22	7	6	1	5	8	8	6
14200_8#94	R+RRRSSSSSSSSSSSSSS	503	2012-08	AB2	ERR702132	Cambridgeshire	22	22	7	6	1	5	8	8	6
14323_1#1	R+RRSSSSSSSSSSSSSSS	628	2012-09	AB1	ERR714728	Cambridgeshire	22	22	7	6	1	5	8	8	6
14323_1#10	R+RRRSSSSSSSSSSSSSS	635	2012-09	AB2	ERR714737	Cambridgeshire	ST22_SLV_aroe	22	7	U	1	5	8	8	6
14323_1#11	R+RRSSSSSSSSSSSSISS	1070	2012-09	AB29	ERR714738	Cambridgeshire	22	22	7	6	1	5	8	8	6
14323_1#12	R+RRSSSSSSSSSSSSSSS	636	2012-09	AB1	ERR714739	Cambridgeshire	22	22	7	6	1	5	8	8	6
14323_1#13	R+RRRSSSSSSSSSSSSSS	637	2012-09	AB2	ERR714740	Cambridgeshire	22	22	7	6	1	5	8	8	6
14323_1#14	R+RSSSSRSSSSSSSSSSS	1071	2012-09	AB3	ERR714741	Cambridgeshire	1	1	1	1	1	1	1	1	1
14323_1#15	R+RRRSSSSSSSSSSSSSS	638	2012-09	AB2	ERR714742	Cambridgeshire	22	22	7	6	1	5	8	8	6
14323_1#16	R+RRRSSSSSSSSSSSSSR	639	2012-09	AB13	ERR714743	Cambridgeshire	36	30	2	2	2	2	3	3	2
14323_1#18	R+RSSSSRSSSSSSRSSSS	640	2012-09	AB25	ERR714745	Cambridgeshire	1	1	1	1	1	1	1	1	1
14323_1#2	R+RSSSSRSSSSSSSSSSS	629	2012-09	AB3	ERR714729	Cambridgeshire	45	45	10	14	8	6	10	3	2
14323_1#20	R+RSRSSRSSSSSSSSSSS	641	2012-09	AB9	ERR714747	Cambridgeshire	59	59	19	23	15	2	19	20	15
14323_1#21	R+RSSSSSSSSSSSSSSSS	643	2012-09	AB4	ERR714748	Cambridgeshire	5	5	1	4	1	4	12	1	10
14323_1#22	R+RSSSSSSSSISSSSSSS	644	2012-09	AB30	ERR714749	Cambridgeshire	30	30	2	2	2	2	6	3	2
14323_1#25	R+RSSSSSSSSSSSSSSSS	646	2012-09	AB4	ERR714752	Cambridgeshire	59	59	19	23	15	2	19	20	15
14323_1#26	R+RRRSSSSSSSSSSSSSS	1072	2012-09	AB2	ERR714753	Cambridgeshire	22	22	7	6	1	5	8	8	6
14323_1#28	R+RRRSSRSSSSSSRSSSS	647	2012-09	AB35	ERR714755	Cambridgeshire	22	22	7	6	1	5	8	8	6
14323_1#29	R+RRSSSSSSSSSSSSSSS	648	2012-09	AB1	ERR714756	Cambridgeshire	22	22	7	6	1	5	8	8	6
14323_1#3	R+RRSSSSSSSSSSSSSSS	630	2012-09	AB1	ERR714730	Cambridgeshire	59	59	19	23	15	2	19	20	15
14323_1#30	R+RRSSSSSSSSSSSSRSS	649	2012-09	AB12	ERR714757	Cambridgeshire	22	22	7	6	1	5	8	8	6
14323_1#31	R+RRRSSSSSSSSSSSRSS	650	2012-09	AB10	ERR714758	Cambridgeshire	22	22	7	6	1	5	8	8	6
14323_1#32	R+RRSSSSSSRSSSSSSSS	651	2012-09	AB58	ERR714759	Cambridgeshire	22	22	7	6	1	5	8	8	6
14323_1#33	R+RRSSSRSSSSSSSSSSS	1073	2012-09	AB5	ERR714760	Cambridgeshire	22	22	7	6	1	5	8	8	6
14323_1#34	R+RRSSSSSSSSSSSSSSS	652	2012-09	AB1	ERR714761	Cambridgeshire	22	22	7	6	1	5	8	8	6
14323_1#35	R+RRRSSSSSSSSSSSSSR	655	2012-09	AB13	ERR714762	Cambridgeshire	5	5	1	4	1	4	12	1	10
14323_1#36	R+RRRSSRRSSSSSSSSSS	656	2012-09	AB7	ERR714763	Cambridgeshire	22	22	7	6	1	5	8	8	6
14323_1#37	R+RRRSSSSSSSSSSSSSS	749	2012-09	AB2	ERR714764	Cambridgeshire	22	22	7	6	1	5	8	8	6
14323_1#38	R+RRSSSSSSSSSSSSSSS	1074	2012-09	AB1	ERR714765	Cambridgeshire	22	22	7	6	1	5	8	8	6
14323_1#39	R-RSRSSRSSSSSSISSSS	657	2012-09	AB72	ERR714766	Cambridgeshire	15	15	13	13	1	1	12	11	13
14323_1#4	R+RRRSSSSSSSSSSSSSS	631	2012-09	AB2	ERR714731	Cambridgeshire	22	22	7	6	1	5	8	8	6
14323_1#40	R+RRRSSSSSRSSSSSSSS	659	2012-09	AB43	ERR714767	Cambridgeshire	36	30	2	2	2	2	3	3	2
14323_1#41	R+RRSSSSSSSSSSSSSSS	1075	2012-09	AB1	ERR714768	Cambridgeshire	22	22	7	6	1	5	8	8	6
14323_1#42	R+RSSSSRSSSSSSSSSSS	1076	2012-09	AB3	ERR714769	Cambridgeshire	45	45	10	14	8	6	10	3	2
14323_1#43	R+RRSSSSSSSSSSSSSSS	660	2012-10	AB1	ERR714770	Cambridgeshire	22	22	7	6	1	5	8	8	6
14323_1#44	R+RRSSSSSSSSSSSSSSS	661	2012-10	AB1	ERR714771	Cambridgeshire	22	22	7	6	1	5	8	8	6
14323_1#45	R+RRSSSSSSSSSSSSSSS	662	2012-10	AB1	ERR714772	Cambridgeshire	22	22	7	6	1	5	8	8	6
14323_1#46	R-RSRSSRSSSSSSSSSSS	663	2012-10	AB40	ERR714773	Cambridgeshire	15	15	13	13	1	1	12	11	13
14323_1#47	R+RRSSSSSSSSSSSSRSS	664	2012-10	AB12	ERR714774	Cambridgeshire	22	22	7	6	1	5	8	8	6
14323_1#48	R+RRSSSSSSSSSSSSSSS	665	2012-10	AB1	ERR714775	Cambridgeshire	22	22	7	6	1	5	8	8	6
14323_1#49	R+RSSSSSSSSSSSSSSSS	666	2012-10	AB4	ERR714776	Cambridgeshire	22	22	7	6	1	5	8	8	6
14323_1#50	R+RRRSSSSSSSSSRSSSS	942	2012-10	AB11	ERR714777	Cambridgeshire	22	22	7	6	1	5	8	8	6
14323_1#52	R+RRRSSSSSSSSSSSSSS	667	2012-10	AB2	ERR714779	Cambridgeshire	22	22	7	6	1	5	8	8	6
14323_1#54	R+RSSSSRSSSSSSSSSSS	668	2012-10	AB3	ERR714781	Cambridgeshire	Unknown	5	1	4	U	4	12	81	10
14323_1#55	R+RSRRSSSSSSSSRSSSS	669	2012-10	AB59	ERR714782	Cambridgeshire	5	5	1	4	1	4	12	1	10
14323_1#56	R+RRSSSSSSSSSSSSSSS	670	2012-10	AB1	ERR714783	Cambridgeshire	22	22	7	6	1	5	8	8	6
14323_1#57	R+RRRSSSSSSSSSSSSSS	671	2012-10	AB2	ERR714784	Cambridgeshire	22	22	7	6	1	5	8	8	6
14323_1#58	R+RRSSSSSSSSSSSSSSS	1041	2012-07	AB1	ERR714785	Cambridgeshire	22	22	7	6	1	5	8	8	6
14323_1#59	R+NSSSNSSSSSSSSNSSS	588	2012-09	AB74	ERR714786	Cambridgeshire	45	45	10	14	8	6	10	3	2
14323_1#61	R+RSRSSRSSSSSSSSSSS	36	2012-09	AB9	ERR714788	Cambridgeshire	59	59	19	23	15	2	19	20	15
14323_1#62	R+RRRSSRSSSSSSRSSSS	957	2012-09	AB35	ERR714789	Cambridgeshire	22	22	7	6	1	5	8	8	6
14323_1#66	R+RRSSSSSSSSSSSSSSS	943	2012-10	AB1	ERR714793	Cambridgeshire	22	22	7	6	1	5	8	8	6
14323_1#68	R+RSSSSRSSSSSSSSSSS	1079	2012-10	AB3	ERR714795	Cambridgeshire	59	59	19	23	15	2	19	20	15
14323_1#69	R+RSRSSSSSSSSSSSSSS	676	2012-10	AB6	ERR714796	Cambridgeshire	22	22	7	6	1	5	8	8	6
14323_1#7	R+RRSSSSSSSSSSSSSSS	632	2012-09	AB1	ERR714734	Cambridgeshire	22	22	7	6	1	5	8	8	6
14323_1#71	R+RRSSSSSSSSSSSSSSS	678	2012-10	AB1	ERR714798	Cambridgeshire	22	22	7	6	1	5	8	8	6
14323_1#72	R+RRRSSSSSSSSSSSSSS	679	2012-10	AB2	ERR714799	Cambridgeshire	22	22	7	6	1	5	8	8	6
14323_1#73	R+RRSSSSSSSSSSSSSSS	1080	2012-10	AB1	ERR714800	Cambridgeshire	22	22	7	6	1	5	8	8	6
14323_1#74	R+RSSSSSSSSSSSSSSSS	680	2012-10	AB4	ERR714801	Cambridgeshire	72	72	1	4	1	8	4	4	3
14323_1#76	R+RSRSSSSSSSSSSSSSS	683	2012-10	AB6	ERR714803	Cambridgeshire	30	30	2	2	2	2	6	3	2
14323_1#77	R+RRSSSSSSSSSSSSSSS	684	2012-10	AB1	ERR714804	Cambridgeshire	22	22	7	6	1	5	8	8	6
14323_1#79	R+RSSSSSSSSSSSSSSSS	685	2012-10	AB4	ERR714806	Cambridgeshire	6	5	12	4	1	4	12	1	3
14323_1#80	R+RSSSSRSSSSSSSSSSS	686	2012-10	AB3	ERR714807	Cambridgeshire	149	5	1	4	1	4	12	41	10
14323_1#81	R+RRSSSSSSSSSSSSSSS	687	2012-10	AB1	ERR714808	Cambridgeshire	22	22	7	6	1	5	8	8	6
14323_1#82	R+RRRSSRSSSSSSSSSSS	688	2012-10	AB8	ERR714809	Cambridgeshire	22	22	7	6	1	5	8	8	6
14323_1#83	R+RRRSSSSSSSSSSSSSS	689	2012-10	AB2	ERR714810	Cambridgeshire	ST22_SLV_gmk	22	7	6	1	U	8	8	6
14323_1#84	R+RRRSSRRSSSSSSSSSS	690	2012-10	AB7	ERR714811	Cambridgeshire	22	22	7	6	1	5	8	8	6
14323_1#85	R+RRSSSSSSSSSSSSRSS	691	2012-10	AB12	ERR714812	Cambridgeshire	22	22	7	6	1	5	8	8	6
14323_1#86	R+RRSSSSSSSSSSSSSSS	693	2012-10	AB1	ERR714813	Cambridgeshire	22	22	7	6	1	5	8	8	6
14323_1#88	R+RRRSSSSSSSSSRSSSS	694	2012-10	AB11	ERR714815	Cambridgeshire	22	22	7	6	1	5	8	8	6
14323_1#89	R+RRSSSSSSSSSSSSSSS	695	2012-10	AB1	ERR714816	Cambridgeshire	22	22	7	6	1	5	8	8	6
14323_1#9	R+RRRSSSSSSSSSSSSSR	633	2012-09	AB13	ERR714736	Cambridgeshire	36	30	2	2	2	2	3	3	2
14324_8#10	R+RRSSSSSSSSSSSSSSS	840	2012-11	AB1	ERR714826	Cambridgeshire	22	22	7	6	1	5	8	8	6
14324_8#11	R+RRRSSRRSSSSSSSSSS	838	2012-11	AB7	ERR714827	Cambridgeshire	22	22	7	6	1	5	8	8	6
14324_8#12	R+RRRSSRRSSSSSSSSSS	839	2012-11	AB7	ERR714828	Cambridgeshire	22	22	7	6	1	5	8	8	6
14324_8#13	R+RRRSSSSSSSSSSSSSS	44	2012-11	AB2	ERR714829	Cambridgeshire	22	22	7	6	1	5	8	8	6
14324_8#14	R+RRRSSSSSSSSSSSSSS	842	2012-11	AB2	ERR714830	Cambridgeshire	22	22	7	6	1	5	8	8	6
14324_8#16	R+RRSSSRRSSSSSSSSSS	948	2012-11	AB14	ERR714832	Cambridgeshire	22	22	7	6	1	5	8	8	6
14324_8#17	R+RRSSSSSSSSSSSSSSS	959	2012-11	AB1	ERR714833	Cambridgeshire	22	22	7	6	1	5	8	8	6
14324_8#19	R+RRRSSSSSSSSSSSSSS	843	2012-11	AB2	ERR714835	Cambridgeshire	22	22	7	6	1	5	8	8	6
14324_8#2	R+RRRSSSSSSSSSISSSS	825	2012-11	AB15	ERR714818	Cambridgeshire	22	22	7	6	1	5	8	8	6
14324_8#20	R+RRRSSSSSSSSSSSSSS	846	2012-11	AB2	ERR714836	Cambridgeshire	22	22	7	6	1	5	8	8	6
14324_8#21	R+RSSRSSSSSSSSRSSSS	844	2012-11	AB39	ERR714837	Cambridgeshire	5	5	1	4	1	4	12	1	10
14324_8#23	R+RRSSSSSSSSSSSSSSS	847	2012-11	AB1	ERR714839	Cambridgeshire	22	22	7	6	1	5	8	8	6
14324_8#24	R+RRSSSSSSSSSSSSSSS	851	2012-11	AB1	ERR714840	Cambridgeshire	5	5	1	4	1	4	12	1	10
14324_8#25	R+RRSSSSSSSSSSSSSSS	854	2012-12	AB1	ERR714841	Cambridgeshire	22	22	7	6	1	5	8	8	6
14324_8#27	R+RSRSSSSSSSSSSSSSS	848	2012-11	AB6	ERR714842	Cambridgeshire	5	5	1	4	1	4	12	1	10
14324_8#28	R+RSRSSSSSSSSSSSSSS	849	2012-11	AB6	ERR714843	Cambridgeshire	8	8	3	3	1	1	4	4	3
14324_8#29	R+RSSSSSSSSSSSRSSSS	850	2012-11	AB22	ERR714844	Cambridgeshire	995	8	3	3	1	1	4	88	3
14324_8#3	R+RRRSSSSSSSSSSSSSS	1110	2012-11	AB2	ERR714819	Cambridgeshire	22	22	7	6	1	5	8	8	6
14324_8#30	R+RSSSSRSSSSSSSSSSS	852	2012-11	AB3	ERR714845	Cambridgeshire	8	8	3	3	1	1	4	4	3
14324_8#31	R+RRSSSSSSSSSSSSSSS	845	2012-11	AB1	ERR714846	Cambridgeshire	22	22	7	6	1	5	8	8	6
14324_8#32	R+RRRSSSSSSSSSRSSSS	856	2012-12	AB11	ERR714847	Cambridgeshire	1	1	1	1	1	1	1	1	1
14324_8#33	R+RSSSSRSSSSSSSSSSS	857	2012-12	AB3	ERR714848	Cambridgeshire	45	45	10	14	8	6	10	3	2
14324_8#34	R+RRRSSRRSSSSSSSSSS	45	2012-12	AB7	ERR714849	Cambridgeshire	22	22	7	6	1	5	8	8	6
14324_8#35	R+RRRSSSSSSSSSSSSSS	858	2012-12	AB2	ERR714850	Cambridgeshire	22	22	7	6	1	5	8	8	6
14324_8#36	R+RRSSSSSSSSSSSSSSS	23	2012-12	AB1	ERR714851	Cambridgeshire	22	22	7	6	1	5	8	8	6
14324_8#37	R+RSSSSRSSSSSSSSSSS	859	2012-12	AB3	ERR714852	Cambridgeshire	1	1	1	1	1	1	1	1	1
14324_8#38	R+RRRSSSSSISSSSSSSR	1112	2012-12	AB37	ERR714853	Cambridgeshire	36	30	2	2	2	2	3	3	2
14324_8#4	R+RRSSSSSSSSSSSSSSS	1111	2012-11	AB1	ERR714820	Cambridgeshire	22	22	7	6	1	5	8	8	6
14324_8#40	R+RRRSSRSSSSSSSSSSS	862	2012-12	AB8	ERR714855	Cambridgeshire	22	22	7	6	1	5	8	8	6
14324_8#41	R+RRSSSSSSSSSSSSSSS	1114	2012-12	AB1	ERR714856	Cambridgeshire	22	22	7	6	1	5	8	8	6
14324_8#43	R+RSSSSSSSSSSSSSSSS	866	2012-12	AB4	ERR714858	Cambridgeshire	ST8_SLV_pta	8	3	3	1	1	U	4	3
14324_8#44	R+RSSSSSSSSSSSSSSSS	867	2012-12	AB4	ERR714859	Cambridgeshire	5	5	1	4	1	4	12	1	10
14324_8#45	R+RRRSSSSSSSSSSSSSS	865	2012-12	AB2	ERR714860	Cambridgeshire	22	22	7	6	1	5	8	8	6
14324_8#46	R+RRSSSSSSSSSSSSSSS	1113	2012-12	AB1	ERR714861	Cambridgeshire	22	22	7	6	1	5	8	8	6
14324_8#48	R+RSRSSSSSSSSSSSSSR	868	2012-12	AB121	ERR714863	Cambridgeshire	1	1	1	1	1	1	1	1	1
14324_8#49	R+RSSSSSSSSSSSSSSSS	869	2012-12	AB4	ERR714864	Cambridgeshire	45	45	10	14	8	6	10	3	2
14324_8#5	R+RRSSSSSSSSSSSSSSS	1109	2012-11	AB1	ERR714821	Cambridgeshire	22	22	7	6	1	5	8	8	6
14324_8#50	R+RRSSSSSSSSSSSSRSS	10	2012-12	AB12	ERR714865	Cambridgeshire	22	22	7	6	1	5	8	8	6
14324_8#52	R+RSRSSRSSSSSSSSSSS	871	2012-12	AB9	ERR714867	Cambridgeshire	1	1	1	1	1	1	1	1	1
14324_8#53	R+RRRSSSSSSSSSSSSSS	1117	2012-12	AB2	ERR714868	Cambridgeshire	22	22	7	6	1	5	8	8	6
14324_8#54	R+RRSSSSSSSSSSSSSSS	1116	2012-12	AB1	ERR714869	Cambridgeshire	22	22	7	6	1	5	8	8	6
14324_8#55	R+RSRSSSSSSSSSSSSSS	870	2012-12	AB6	ERR714870	Cambridgeshire	1176	5	1	4	1	4	12	1	130
14324_8#56	R+RRSSSSSSSSSSSSSSS	873	2012-12	AB1	ERR714871	Cambridgeshire	22	22	7	6	1	5	8	8	6
14324_8#57	R+RRRSSSSSSSSSSSSSS	949	2012-12	AB2	ERR714872	Cambridgeshire	22	22	7	6	1	5	8	8	6
14324_8#6	R-RRSSSSRSSSSSSSRSS	836	2012-11	AB69	ERR714822	Cambridgeshire	Unknown	361	4	3	1	1	11	72	U
14324_8#60	R+RRRSSRSSSSSSSSSSS	876	2012-12	AB8	ERR714875	Cambridgeshire	22	22	7	6	1	5	8	8	6
14324_8#61	R+RRRSSSSSSSSSSSRSS	877	2012-12	AB10	ERR714876	Cambridgeshire	22	22	7	6	1	5	8	8	6
14324_8#62	R+RRRSSSSSSSSSSSSSS	879	2012-12	AB2	ERR714877	Cambridgeshire	22	22	7	6	1	5	8	8	6
14324_8#64	R+RSSSSSSSSSSSSSSSS	1119	2012-12	AB4	ERR714879	Cambridgeshire	30	30	2	2	2	2	6	3	2
14324_8#66	R+RRRSSRSSSSSSSSSSS	416	2012-07	AB8	ERR714881	Cambridgeshire	22	22	7	6	1	5	8	8	6
14324_8#67	R+RRRSSSSSSSSSRSSSS	424	2012-07	AB11	ERR714882	Cambridgeshire	22	22	7	6	1	5	8	8	6
14324_8#68	R+RRRSSSSSSSSSSSSSS	426	2012-07	AB2	ERR714883	Cambridgeshire	22	22	7	6	1	5	8	8	6
14324_8#69	R+RRSSSRSSSSSSSSSSS	995	2012-05	AB5	ERR714884	Cambridgeshire	22	22	7	6	1	5	8	8	6
14324_8#7	R+RRRSSSSSSSSSSSSSS	835	2012-11	AB2	ERR714823	Cambridgeshire	22	22	7	6	1	5	8	8	6
14324_8#73	R+RRSSSSSSSSSSSSSSS	3	2012-07	AB1	ERR714888	Cambridgeshire	22	22	7	6	1	5	8	8	6
14324_8#75	R+RRRSSRRSSSSSISSSS	797	2012-11	AB50	ERR714890	Cambridgeshire	22	22	7	6	1	5	8	8	6
14324_8#76	R+RRSSSRSSSSSSSSSSS	853	2012-12	AB5	ERR714891	Cambridgeshire	ST22_SLV_pta	22	7	6	1	5	U	8	6
14324_8#77	R+RRSSSSSSSSSSSSSSS	875	2012-11	AB1	ERR714892	Cambridgeshire	22	22	7	6	1	5	8	8	6
14324_8#79	R+RRSSSSSSSSSSSSSSS	861	2012-12	AB1	ERR714894	Cambridgeshire	22	22	7	6	1	5	8	8	6
14324_8#80	R+RRSSSSSSSSSSISSSS	881	2012-12	AB18	ERR714895	Cambridgeshire	22	22	7	6	1	5	8	8	6
14324_8#81	R+RRRSSSSSSISSSSSSS	1115	2012-12	AB20	ERR714896	Cambridgeshire	22	22	7	6	1	5	8	8	6
14324_8#82	R+RRSSSSSSSSSSISSSS	860	2012-12	AB18	ERR714897	Cambridgeshire	22	22	7	6	1	5	8	8	6
14324_8#83	R+RSSSSRSSSSSSISSSS	872	2012-12	AB124	ERR714898	Cambridgeshire	45	45	10	14	8	6	10	3	2
14324_8#84	R+RSSSSRSSSSSSSSSSS	878	2012-12	AB3	ERR714899	Cambridgeshire	45	45	10	14	8	6	10	3	2
14324_8#85	R+RSSSSSSSSSSSSSSSS	1120	2012-12	AB4	ERR714900	Cambridgeshire	30	30	2	2	2	2	6	3	2
14324_8#86	R+RRRSSSSSSSSSSSSSS	177	2012-05	AB2	ERR714901	Cambridgeshire	22	22	7	6	1	5	8	8	6
14324_8#87	R+RRRSSSSSSSSSSSSSS	392	2012-07	AB2	ERR714902	Cambridgeshire	22	22	7	6	1	5	8	8	6
14324_8#88	R+RRRSRSSSSSSSISRSR	941	2012-08	AB80	ERR714903	Cambridgeshire	22	22	7	6	1	5	8	8	6
14324_8#9	R+RRSSSSSSSSSSSSSSS	837	2012-11	AB1	ERR714825	Cambridgeshire	ST22_SLV_gmk	22	7	6	1	U	8	8	6
14324_8#90	R+RSRSSSSSRSSSSSSSS	765	2012-11	AB117	ERR714905	Cambridgeshire	1	1	1	1	1	1	1	1	1
14355_1#1	R+RSSSSSSSSSSSSSSSS	558	2012-08	AB4	ERR714906	Cambridgeshire	ST30_SLV_pta	30	2	2	2	2	U	3	2
14355_1#10	R+RRSSSSSSSSSSSSSSS	568	2012-08	AB1	ERR714915	Cambridgeshire	22	22	7	6	1	5	8	8	6
14355_1#11	R+RSSSSRSSSSSSSSSSS	569	2012-08	AB3	ERR714916	Cambridgeshire	1	1	1	1	1	1	1	1	1
14355_1#13	R+RSSSSSSSSSSSSSSSS	570	2012-08	AB4	ERR714918	Cambridgeshire	22	22	7	6	1	5	8	8	6
14355_1#14	R+RRRSSSSSSSSSSSSSS	571	2012-08	AB2	ERR714919	Cambridgeshire	22	22	7	6	1	5	8	8	6
14355_1#15	R+RRRSSSSSSSSSSSSSS	955	2012-08	AB2	ERR714920	Cambridgeshire	22	22	7	6	1	5	8	8	6
14355_1#16	R+RRRSSSSSSSSSSSSSS	572	2012-09	AB2	ERR714921	Cambridgeshire	22	22	7	6	1	5	8	8	6
14355_1#17	R+RRSSSSSSSSSSSSSSS	573	2012-09	AB1	ERR714922	Cambridgeshire	22	22	7	6	1	5	8	8	6
14355_1#18	R+RRSSSSSSSSSSSSSSS	574	2012-09	AB1	ERR714923	Cambridgeshire	22	22	7	6	1	5	8	8	6
14355_1#19	R+RRRSSSSSSSSSSSSSR	575	2012-09	AB13	ERR714924	Cambridgeshire	36	30	2	2	2	2	3	3	2
14355_1#2	R+RSSSSRSSSSSSSSSSS	559	2012-08	AB3	ERR714907	Cambridgeshire	45	45	10	14	8	6	10	3	2
14355_1#20	R+RRRSSSSSSSSSSSSSS	576	2012-09	AB2	ERR714925	Cambridgeshire	22	22	7	6	1	5	8	8	6
14355_1#21	R+RRSSSSSSSSSSSSRSS	577	2012-09	AB12	ERR714926	Cambridgeshire	22	22	7	6	1	5	8	8	6
14355_1#22	R+RRRSSSSSSSSSSSSSS	578	2012-09	AB2	ERR714927	Cambridgeshire	22	22	7	6	1	5	8	8	6
14355_1#23	R+RRSSSRRSSSSSISSSS	579	2012-09	AB104	ERR714928	Cambridgeshire	22	22	7	6	1	5	8	8	6
14355_1#25	R+RRRSSSRSSSSSSSRSR	1056	2012-09	AB94	ERR714930	Cambridgeshire	188	1	3	1	1	8	1	1	1
14355_1#26	R+RRRSSSSSSSSSRSSSS	1057	2012-09	AB11	ERR714931	Cambridgeshire	22	22	7	6	1	5	8	8	6
14355_1#27	R+RRSSSRSSSSSSSSSSS	581	2012-09	AB5	ERR714932	Cambridgeshire	22	22	7	6	1	5	8	8	6
14355_1#28	R-RRSSSSSSSSSSSSSSS	582	2012-09	AB21	ERR714933	Cambridgeshire	22	22	7	6	1	5	8	8	6
14355_1#29	R+RRRSSRSSSSSSSSSSS	583	2012-09	AB8	ERR714934	Cambridgeshire	22	22	7	6	1	5	8	8	6
14355_1#3	R+RSSSSSSSSSSSSSSSS	560	2012-08	AB4	ERR714908	Cambridgeshire	30	30	2	2	2	2	6	3	2
14355_1#30	R+SSSSSSSSSSSSSSSSS	584	2012-09	AB17	ERR714935	Cambridgeshire	ST130_SLV_aroe	130	6	193	45	2	7	58	52
14355_1#31	R+RRSSSSSSSSSSSSSSS	585	2012-09	AB1	ERR714936	Cambridgeshire	22	22	7	6	1	5	8	8	6
14355_1#32	R+RRRSSSSSSSSSSSSSS	1060	2012-09	AB2	ERR714937	Cambridgeshire	22	22	7	6	1	5	8	8	6
14355_1#33	R+RRRSSSSSSSSSSSSSS	586	2012-09	AB2	ERR714938	Cambridgeshire	22	22	7	6	1	5	8	8	6
14355_1#34	R+RRSSSRSSSSSSSSSSS	1061	2012-09	AB5	ERR714939	Cambridgeshire	22	22	7	6	1	5	8	8	6
14355_1#35	R+RSRSSRSSSSSSSSSSS	587	2012-09	AB9	ERR714940	Cambridgeshire	59	59	19	23	15	2	19	20	15
14355_1#36	R+RSSSSSSSSSSSSSSSS	589	2012-09	AB4	ERR714941	Cambridgeshire	22	22	7	6	1	5	8	8	6
14355_1#37	R+RRSSSSSSSSSSSSSSS	1062	2012-09	AB1	ERR714942	Cambridgeshire	22	22	7	6	1	5	8	8	6
14355_1#38	R+RRRSSRSSSSSSSSSSS	591	2012-09	AB8	ERR714943	Cambridgeshire	22	22	7	6	1	5	8	8	6
14355_1#39	R+RRSSSSSSSSSSSSSSS	592	2012-09	AB1	ERR714944	Cambridgeshire	22	22	7	6	1	5	8	8	6
14355_1#4	R+RSSSSSSSSSSSSSSSS	561	2012-08	AB4	ERR714909	Cambridgeshire	59	59	19	23	15	2	19	20	15
14355_1#40	R+RRSSSSSSSSSSSSSSS	593	2012-09	AB1	ERR714945	Cambridgeshire	22	22	7	6	1	5	8	8	6
14355_1#43	R+RRRSSSSSSSSSSSSSS	1064	2012-09	AB2	ERR714948	Cambridgeshire	22	22	7	6	1	5	8	8	6
14355_1#44	R+RSSSSRSSSSSSSSSSS	594	2012-09	AB3	ERR714949	Cambridgeshire	1	1	1	1	1	1	1	1	1
14355_1#45	R+RSSSSSSSSSSSSSSSS	596	2012-09	AB4	ERR714950	Cambridgeshire	5	5	1	4	1	4	12	1	10
14355_1#46	R+RRSSSSSSSSSSSSSSS	597	2012-09	AB1	ERR714951	Cambridgeshire	22	22	7	6	1	5	8	8	6
14355_1#47	R+RRSSSSSSSSSSSSSSS	598	2012-09	AB1	ERR714952	Cambridgeshire	22	22	7	6	1	5	8	8	6
14355_1#48	R+RRSSSSSSSSSSSSSSS	599	2012-09	AB1	ERR714953	Cambridgeshire	22	22	7	6	1	5	8	8	6
14355_1#49	R+RRSSSSSSSSSSSSSSS	600	2012-09	AB1	ERR714954	Cambridgeshire	22	22	7	6	1	5	8	8	6
14355_1#5	R+RSSSSRSSSSSSSSSSS	562	2012-08	AB3	ERR714910	Cambridgeshire	45	45	10	14	8	6	10	3	2
14355_1#50	R+RRSSSSSSSSSSSSSSS	601	2012-09	AB1	ERR714955	Cambridgeshire	22	22	7	6	1	5	8	8	6
14355_1#51	R+RRRSSSSSSSSSSSSSS	602	2012-09	AB2	ERR714956	Cambridgeshire	22	22	7	6	1	5	8	8	6
14355_1#52	R+RRSSSSSSSSSSSSISS	603	2012-09	AB29	ERR714957	Cambridgeshire	22	22	7	6	1	5	8	8	6
14355_1#53	R+RRSSSSSSSSSSSSSSS	604	2012-09	AB1	ERR714958	Cambridgeshire	22	22	7	6	1	5	8	8	6
14355_1#54	R+RRRSSSSSSSSSSSSSS	605	2012-09	AB2	ERR714959	Cambridgeshire	ST22_SLV_arcc	22	U	6	1	5	8	8	6
14355_1#55	R+RRSSSSSSSSSSSSSSS	606	2012-09	AB1	ERR714960	Cambridgeshire	8	8	3	3	1	1	4	4	3
14355_1#56	R+RRRSSSSSSSSSSSSSR	609	2012-09	AB13	ERR714961	Cambridgeshire	36	30	2	2	2	2	3	3	2
14355_1#57	R+RRRSSSSSSSSSSSSSS	35	2012-09	AB2	ERR714962	Cambridgeshire	22	22	7	6	1	5	8	8	6
14355_1#58	R+RRRSSSSSSSSSSSSSS	608	2012-09	AB2	ERR714963	Cambridgeshire	22	22	7	6	1	5	8	8	6
14355_1#59	R+RRRSSSSSSSSSSSSSS	1065	2012-09	AB2	ERR714964	Cambridgeshire	22	22	7	6	1	5	8	8	6
14355_1#6	R+RRRSSSSSSSSSSSSSS	563	2012-08	AB2	ERR714911	Cambridgeshire	22	22	7	6	1	5	8	8	6
14355_1#60	R+RSSSSSSSSSSSSSSSS	733	2012-09	AB4	ERR714965	Cambridgeshire	30	30	2	2	2	2	6	3	2
14355_1#62	R+RRSSSSSSSSSSSSSSS	567	2012-08	AB1	ERR714967	Cambridgeshire	ST22_SLV_yqil	22	7	6	1	5	8	8	232
14355_1#63	R+RRRSSSSSSSSSRSSSS	1055	2012-08	AB11	ERR714968	Cambridgeshire	22	22	7	6	1	5	8	8	6
14355_1#64	R+RSRSSSSSSSSSSSRSS	1059	2012-09	AB120	ERR714969	Cambridgeshire	45	45	10	14	8	6	10	3	2
14355_1#66	R+RSSSSSSSSSSSSSSSS	610	2012-09	AB4	ERR714971	Cambridgeshire	5	5	1	4	1	4	12	1	10
14355_1#67	R+RSSSSSSSSSSSSSSSS	611	2012-09	AB4	ERR714972	Cambridgeshire	5	5	1	4	1	4	12	1	10
14355_1#68	R+RRRSSSSSSSSSSSSSR	612	2012-09	AB13	ERR714973	Cambridgeshire	36	30	2	2	2	2	3	3	2
14355_1#69	R+RRSSSRSSSSSSISSSS	1066	2012-09	AB107	ERR714974	Cambridgeshire	22	22	7	6	1	5	8	8	6
14355_1#70	R+RSRSSSSSSSSSSSSSS	613	2012-09	AB6	ERR714975	Cambridgeshire	8	8	3	3	1	1	4	4	3
14355_1#71	R+RSSSSRSSSSSSSSSSS	614	2012-09	AB3	ERR714976	Cambridgeshire	45	45	10	14	8	6	10	3	2
14355_1#73	R+RRSSSRSSSSSSRSSSS	615	2012-09	AB55	ERR714978	Cambridgeshire	22	22	7	6	1	5	8	8	6
14355_1#74	R+RRRSSSSSSSSSSSSSS	616	2012-09	AB2	ERR714979	Cambridgeshire	22	22	7	6	1	5	8	8	6
14355_1#75	R+RRSRSSSSSSSSSSSSS	617	2012-09	AB102	ERR714980	Cambridgeshire	22	22	7	6	1	5	8	8	6
14355_1#76	R+RRSSSSSSSSSSSSSSS	618	2012-09	AB1	ERR714981	Cambridgeshire	22	22	7	6	1	5	8	8	6
14355_1#77	R+RRSSSSSSSSSSSSSSS	619	2012-09	AB1	ERR714982	Cambridgeshire	22	22	7	6	1	5	8	8	6
14355_1#78	R+RSSSSRSSSSSSSSSSS	21	2012-09	AB3	ERR714983	Cambridgeshire	1	1	1	1	1	1	1	1	1
14355_1#8	R+RRSSSSSSSSSSSSSSS	564	2012-08	AB1	ERR714913	Cambridgeshire	22	22	7	6	1	5	8	8	6
14355_1#80	R+RRRSSSSSSSSSSSSSS	673	2012-10	AB2	ERR714985	Cambridgeshire	22	22	7	6	1	5	8	8	6
14355_1#81	R+RRRSSSSSSSSSSSSSS	620	2012-09	AB2	ERR714986	Cambridgeshire	22	22	7	6	1	5	8	8	6
14355_1#82	R+RSSSSRSSSSSSRSSSS	1068	2012-09	AB25	ERR714987	Cambridgeshire	80	80	1	3	1	14	11	51	10
14355_1#83	R+RRRSSSSSSSSSSSSSS	37	2012-09	AB2	ERR714988	Cambridgeshire	22	22	7	6	1	5	8	8	6
14355_1#84	R+RRRSSSSSSSSSRSSSS	621	2012-09	AB11	ERR714989	Cambridgeshire	22	22	7	6	1	5	8	8	6
14355_1#85	R+RRSSSSSSSSSSSSSSS	1069	2012-09	AB1	ERR714990	Cambridgeshire	22	22	7	6	1	5	8	8	6
14355_1#86	R+RRRSSRSSSSSSSSSSS	675	2012-10	AB8	ERR714991	Cambridgeshire	22	22	7	6	1	5	8	8	6
14355_1#87	R+RRSSSSSSSSSSSSSSS	674	2012-10	AB1	ERR714992	Cambridgeshire	22	22	7	6	1	5	8	8	6
14355_1#88	R+RRSSSSSSSSSSSSSSS	622	2012-09	AB1	ERR714993	Cambridgeshire	22	22	7	6	1	5	8	8	6
14355_1#89	R+RRRSSSSSSSSSSSSSS	623	2012-09	AB2	ERR714994	Cambridgeshire	22	22	7	6	1	5	8	8	6
14355_1#9	R+RRSSSRRSSSSSSSSSS	565	2012-08	AB14	ERR714914	Cambridgeshire	22	22	7	6	1	5	8	8	6
14355_1#90	R+RRSSSSSSSSSSSSSSS	624	2012-09	AB1	ERR714995	Cambridgeshire	36	30	2	2	2	2	3	3	2
14355_1#91	R+RRRSSSSSSSSSSSRSR	625	2012-09	AB44	ERR714996	Cambridgeshire	36	30	2	2	2	2	3	3	2
14355_1#92	R+RRSSSSSSSSSSSSSSS	626	2012-09	AB1	ERR714997	Cambridgeshire	22	22	7	6	1	5	8	8	6
14355_1#93	R+RRRSSSSSSSSSRSSSS	627	2012-09	AB11	ERR714998	Cambridgeshire	22	22	7	6	1	5	8	8	6
14355_1#94	R+RRRSSSSSSSSSSSSSS	642	2012-09	AB2	ERR714999	Cambridgeshire	22	22	7	6	1	5	8	8	6
14355_1#95	R+RRSSSSSSSSSSSSSSS	658	2012-09	AB1	ERR715000	Cambridgeshire	22	22	7	6	1	5	8	8	6
14355_2#1	R+RRRSSRSSSSSSSSSSS	1084	2012-10	AB8	ERR715001	Cambridgeshire	22	22	7	6	1	5	8	8	6
14355_2#10	R+RSRSSRSRSRSSISISS	708	2012-10	AB112	ERR715010	Cambridgeshire	15	15	13	13	1	1	12	11	13
14355_2#11	R+RRSSSSSSSSSSSSRSS	8	2012-10	AB12	ERR715011	Cambridgeshire	22	22	7	6	1	5	8	8	6
14355_2#12	R+RRSSSSSSSSSSSSSSS	710	2012-10	AB1	ERR715012	Cambridgeshire	22	22	7	6	1	5	8	8	6
14355_2#13	R+RRSSSSSSSSSSSSSSS	711	2012-10	AB1	ERR715013	Cambridgeshire	22	22	7	6	1	5	8	8	6
14355_2#14	R+RSSSSRSSSSSSSSSSS	1085	2012-10	AB3	ERR715014	Cambridgeshire	59	59	19	23	15	2	19	20	15
14355_2#15	R+RRSSSSSSSSSSSSSSS	712	2012-10	AB1	ERR715015	Cambridgeshire	22	22	7	6	1	5	8	8	6
14355_2#16	R+RRSSSRSSSSSSSSSSS	713	2012-10	AB5	ERR715016	Cambridgeshire	22	22	7	6	1	5	8	8	6
14355_2#17	R+RRRSSSSSSSSSSSSSS	714	2012-10	AB2	ERR715017	Cambridgeshire	22	22	7	6	1	5	8	8	6
14355_2#18	R+RRSSSSSSSSSSSSSSS	1086	2012-10	AB1	ERR715018	Cambridgeshire	22	22	7	6	1	5	8	8	6
14355_2#19	R+RSSSSSSSSSSSSSSSS	715	2012-10	AB4	ERR715019	Cambridgeshire	30	30	2	2	2	2	6	3	2
14355_2#2	R+RRSSSSSSSSSSSSSSS	699	2012-10	AB1	ERR715002	Cambridgeshire	22	22	7	6	1	5	8	8	6
14355_2#20	R+RRRSSSSSSSSSSSSSS	716	2012-10	AB2	ERR715020	Cambridgeshire	ST22_SLV_yqil	22	7	6	1	5	8	8	U
14355_2#21	R+RSSSSSSSSSSSRSSSS	718	2012-10	AB22	ERR715021	Cambridgeshire	ST5_SLV_gmk	5	1	4	1	U	12	1	10
14355_2#22	R+RRSSSSSSSSSSSSSSS	720	2012-10	AB1	ERR715022	Cambridgeshire	22	22	7	6	1	5	8	8	6
14355_2#23	R+RRRSSSSSSSSSSSSSS	753	2012-10	AB2	ERR715023	Cambridgeshire	ST22_SLV_gmk	22	7	6	1	U	8	8	6
14355_2#24	R+RRSSSRSSSSSSSSSSS	1089	2012-10	AB5	ERR715024	Cambridgeshire	22	22	7	6	1	5	8	8	6
14355_2#25	R+RSRSSSSSSSSSSSSSS	722	2012-10	AB6	ERR715025	Cambridgeshire	6	5	12	4	1	4	12	1	3
14355_2#26	R+RSSSSRSSSSSSSSSSS	723	2012-10	AB3	ERR715026	Cambridgeshire	5	5	1	4	1	4	12	1	10
14355_2#27	R+RSSSSSSSSSSSSSSSS	724	2012-10	AB4	ERR715027	Cambridgeshire	5	5	1	4	1	4	12	1	10
14355_2#28	R+RRRSSRRSSSSSSSSSS	1090	2012-10	AB7	ERR715028	Cambridgeshire	22	22	7	6	1	5	8	8	6
14355_2#29	R+RRRSSSSSSSSSSSSSS	38	2012-10	AB2	ERR715029	Cambridgeshire	22	22	7	6	1	5	8	8	6
14355_2#3	R+RRSSSSSSSSSSSSSSS	701	2012-10	AB1	ERR715003	Cambridgeshire	59	59	19	23	15	2	19	20	15
14355_2#30	R+RSRSSSSSSSSSSSSSS	725	2012-10	AB6	ERR715030	Cambridgeshire	30	30	2	2	2	2	6	3	2
14355_2#31	R+RRSSSSSSSSSSSSSSS	726	2012-10	AB1	ERR715031	Cambridgeshire	22	22	7	6	1	5	8	8	6
14355_2#32	R+RRRSSRRSSSSSSSSSS	727	2012-10	AB7	ERR715032	Cambridgeshire	22	22	7	6	1	5	8	8	6
14355_2#33	R+RRSSSSSSSSSSSSISS	728	2012-10	AB29	ERR715033	Cambridgeshire	22	22	7	6	1	5	8	8	6
14355_2#34	R+RRSSSSSSSSSSSSSSS	730	2012-10	AB1	ERR715034	Cambridgeshire	ST22_SLV_tpi	22	7	6	1	5	8	U	6
14355_2#35	R+RRSSSSSSSSSSSSSSS	731	2012-10	AB1	ERR715035	Cambridgeshire	22	22	7	6	1	5	8	8	6
14355_2#39	R+RRRSSSSSSSSSSSSSS	692	2012-10	AB2	ERR715039	Cambridgeshire	22	22	7	6	1	5	8	8	6
14355_2#4	R+RRSSSSSSSSSSSSSSS	702	2012-10	AB1	ERR715004	Cambridgeshire	22	22	7	6	1	5	8	8	6
14355_2#40	R+RRSSSSSSSSSSSSSSS	595	2012-09	AB1	ERR715040	Cambridgeshire	22	22	7	6	1	5	8	8	6
14355_2#46	R+RSSSSRSSSSSSSSSSS	16	2012-07	AB3	ERR715046	Cambridgeshire	1	1	1	1	1	1	1	1	1
14355_2#47	R+RRRSSSSSSSSSSSSSS	936	2012-07	AB2	ERR715047	Cambridgeshire	22	22	7	6	1	5	8	8	6
14355_2#49	R+RRRSSSSSSSSSRSSSS	1033	2012-07	AB11	ERR715049	Cambridgeshire	22	22	7	6	1	5	8	8	6
14355_2#5	R+RRSSSSSSSSSSSSRSS	703	2012-10	AB12	ERR715005	Cambridgeshire	970	22	7	159	1	5	8	8	6
14355_2#53	R+RRRSSSSSSSSSSSSSS	7	2012-10	AB2	ERR715053	Cambridgeshire	8	8	3	3	1	1	4	4	3
14355_2#54	R+RRRSSSSSSSSSSSSSS	719	2012-10	AB2	ERR715054	Cambridgeshire	22	22	7	6	1	5	8	8	6
14355_2#56	R+RSSSSSSSSSSSSSSSS	1088	2012-10	AB4	ERR715056	Cambridgeshire	22	22	7	6	1	5	8	8	6
14355_2#57	R+RSSSSSSSSSSSSSSSS	1091	2012-10	AB4	ERR715057	Cambridgeshire	30	30	2	2	2	2	6	3	2
14355_2#58	R+RRRSSSSSSSSSSSSSS	734	2012-10	AB2	ERR715058	Cambridgeshire	22	22	7	6	1	5	8	8	6
14355_2#59	R+RRRSSSRSRSSSSSSSS	729	2012-10	AB88	ERR715059	Cambridgeshire	22	22	7	6	1	5	8	8	6
14355_2#6	R+RSSSSRSSSSSSSSSSS	704	2012-10	AB3	ERR715006	Cambridgeshire	8	8	3	3	1	1	4	4	3
14355_2#60	R+RRRSSSSSSSSSSSSSS	737	2012-10	AB2	ERR715060	Cambridgeshire	22	22	7	6	1	5	8	8	6
14355_2#61	R+RRSSSSSSSSSSSSRSS	1092	2012-10	AB12	ERR715061	Cambridgeshire	22	22	7	6	1	5	8	8	6
14355_2#62	R+RRSSSSSSSSSSSSSSS	855	2012-10	AB1	ERR715062	Cambridgeshire	22	22	7	6	1	5	8	8	6
14355_2#63	R+RRRSSSSSSSSSSSSSS	1093	2012-10	AB2	ERR715063	Cambridgeshire	22	22	7	6	1	5	8	8	6
14355_2#64	R+RRSSSSSSSSSSSSSSS	809	2012-10	AB1	ERR715064	Cambridgeshire	22	22	7	6	1	5	8	8	6
14355_2#66	R+RRSSSSSSSISSSSSSS	732	2012-10	AB38	ERR715066	Cambridgeshire	ST22_SLV_aroe	22	7	U	1	5	8	8	6
14355_2#67	R+RRRSSSSSSSSSRSSSR	735	2012-10	AB99	ERR715067	Cambridgeshire	22	22	7	6	1	5	8	8	6
14355_2#68	R+RSRSSRSSSSSSSSSSS	736	2012-10	AB9	ERR715068	Cambridgeshire	59	59	19	23	15	2	19	20	15
14355_2#7	R+RRRSSRRSSSSSSSSSS	705	2012-10	AB7	ERR715007	Cambridgeshire	22	22	7	6	1	5	8	8	6
14355_2#71	R+RSSSSSSSSSSSSSSSS	742	2012-10	AB4	ERR715071	Cambridgeshire	6	5	12	4	1	4	12	1	3
14355_2#72	R+RRRSSSSSSSSSSSSSS	745	2012-10	AB2	ERR715072	Cambridgeshire	8	8	3	3	1	1	4	4	3
14355_2#73	R+RRRSSSRSSSISSSSSS	741	2012-10	AB91	ERR715073	Cambridgeshire	100	5	1	65	1	4	12	1	10
14355_2#74	R+RRRSSSSSSSSSSSSSS	743	2012-10	AB2	ERR715074	Cambridgeshire	22	22	7	6	1	5	8	8	6
14355_2#75	R+RRRSSRSSSSSSRSRSS	740	2012-10	AB34	ERR715075	Cambridgeshire	8	8	3	3	1	1	4	4	3
14355_2#76	R+RRRSSSSSSISSSSSSS	9	2012-10	AB20	ERR715076	Cambridgeshire	22	22	7	6	1	5	8	8	6
14355_2#77	R+RRRSSSSSSSSSSSSSS	750	2012-10	AB2	ERR715077	Cambridgeshire	22	22	7	6	1	5	8	8	6
14355_2#78	R+RRRSSRSSSSSSSSSSS	754	2012-10	AB8	ERR715078	Cambridgeshire	22	22	7	6	1	5	8	8	6
14355_2#8	R+RRRSSSSSSSSSSSSSS	706	2012-10	AB2	ERR715008	Cambridgeshire	22	22	7	6	1	5	8	8	6
14355_2#81	R+RRRSSSSSSSSSSSRSS	752	2012-10	AB10	ERR715081	Cambridgeshire	22	22	7	6	1	5	8	8	6
14355_2#82	R+RRRSSRRSSSSSSSSSS	747	2012-10	AB7	ERR715082	Cambridgeshire	22	22	7	6	1	5	8	8	6
14355_2#83	R+RRSSSSSSSSSSSSSSS	1096	2012-10	AB1	ERR715083	Cambridgeshire	22	22	7	6	1	5	8	8	6
14355_2#85	R+RRSSSSSSSSSSSSSSS	751	2012-10	AB1	ERR715085	Cambridgeshire	22	22	7	6	1	5	8	8	6
14355_2#87	R+RRSSSSSSRSSSSSSSS	1094	2012-10	AB58	ERR715087	Cambridgeshire	22	22	7	6	1	5	8	8	6
14355_2#88	R+RRSSSSSSSSSSSSSSS	756	2012-10	AB1	ERR715088	Cambridgeshire	22	22	7	6	1	5	8	8	6
14355_2#89	R+RRSSSSSSSSSSSSRSS	757	2012-10	AB12	ERR715089	Cambridgeshire	22	22	7	6	1	5	8	8	6
14355_2#9	R+RSSSSSSSSSSSSSSSS	707	2012-10	AB4	ERR715009	Cambridgeshire	30	30	2	2	2	2	6	3	2
14355_2#90	R+RRSSSRRSSSSSSSSSS	739	2012-10	AB14	ERR715090	Cambridgeshire	22	22	7	6	1	5	8	8	6
14355_2#91	R+RRRRSSSSSSSSISSSR	764	2012-10	AB78	ERR715091	Cambridgeshire	22	22	7	6	1	5	8	8	6
14355_2#92	R+RRRRSSSSSISSSSSSS	761	2012-10	AB77	ERR715092	Cambridgeshire	22	22	7	6	1	5	8	8	6
14355_2#93	R+RRSSSSSSSSSSSSSSS	760	2012-10	AB1	ERR715093	Cambridgeshire	22	22	7	6	1	5	8	8	6
14355_2#94	R+RSSSSSSSSSSSSSSSS	759	2012-10	AB4	ERR715094	Cambridgeshire	5	5	1	4	1	4	12	1	10
14412_8#1	R+RRRSSSSSSSSSSSSSS	1397	2013-03	AB2	ERR715096	Cambridgeshire	22	22	7	6	1	5	8	8	6
14412_8#10	R+RRRSSSSSSSSSSSSSS	1428	2013-03	AB2	ERR715105	Cambridgeshire	22	22	7	6	1	5	8	8	6
14412_8#11	R+RRSSSSSSSSSSSSSSS	1401	2013-04	AB1	ERR715106	Cambridgeshire	22	22	7	6	1	5	8	8	6
14412_8#12	R+RRSSSSSSSSSSSSSSS	1404	2013-04	AB1	ERR715107	Cambridgeshire	22	22	7	6	1	5	8	8	6
14412_8#13	R+RRRSSRRSSSSSSSSSS	1482	2013-03	AB7	ERR715108	Cambridgeshire	22	22	7	6	1	5	8	8	6
14412_8#15	R+RRSSSSSSSSSSSSSSS	1414	2013-04	AB1	ERR715110	Cambridgeshire	22	22	7	6	1	5	8	8	6
14412_8#16	R+RRRSSSSSSSSSSSSSS	1411	2013-04	AB2	ERR715111	Cambridgeshire	22	22	7	6	1	5	8	8	6
14412_8#17	R+RRRSSSSSSSSSSSSSS	1412	2013-04	AB2	ERR715112	Cambridgeshire	22	22	7	6	1	5	8	8	6
14412_8#18	R+RRRSSSSSSSSSSSSSS	1407	2013-04	AB2	ERR715113	Cambridgeshire	22	22	7	6	1	5	8	8	6
14412_8#19	R+SSSSSRSSSSSSSSSSS	1408	2013-04	AB24	ERR715114	Cambridgeshire	5	5	1	4	1	4	12	1	10
14412_8#2	R+RRSRSRSSSSSSSSSSS	1394	2013-03	AB100	ERR715097	Cambridgeshire	22	22	7	6	1	5	8	8	6
14412_8#20	R+RRRSSSSSSSSSSSSSS	1409	2013-04	AB2	ERR715115	Cambridgeshire	22	22	7	6	1	5	8	8	6
14412_8#21	R+RRRSSSSSSSSSRSRSS	1406	2013-04	AB27	ERR715116	Cambridgeshire	22	22	7	6	1	5	8	8	6
14412_8#23	R+RRSSSSSSSSSSSSSSS	1405	2013-04	AB1	ERR715118	Cambridgeshire	22	22	7	6	1	5	8	8	6
14412_8#24	R+RSSSSRRSSSSSRSSSS	1415	2013-04	AB62	ERR715119	Cambridgeshire	ST15_SLV_pta	15	13	13	1	1	81	11	13
14412_8#25	R+RSRSSSSSSSSSRSSSR	1416	2013-04	AB119	ERR715120	Cambridgeshire	398	398	3	35	19	2	20	26	39
14412_8#26	R+RRSSSSSSSSSSSSSSS	1417	2013-04	AB1	ERR715121	Cambridgeshire	22	22	7	6	1	5	8	8	6
14412_8#27	R+RRSRSSRSSSSSSSRSS	1486	2013-04	AB101	ERR715122	Cambridgeshire	22	22	7	6	1	5	8	8	6
14412_8#28	R+RRRSSSSSSSSSSSSSS	1418	2013-04	AB2	ERR715123	Cambridgeshire	22	22	7	6	1	5	8	8	6
14412_8#29	R+RRRSSSSSSSSSSSSSS	1421	2013-04	AB2	ERR715124	Cambridgeshire	ST22_SLV_tpi	22	7	6	1	5	8	308	6
14412_8#3	R+RRSSSSSSSSSSSSSSS	1483	2013-03	AB1	ERR715098	Cambridgeshire	22	22	7	6	1	5	8	8	6
14412_8#30	R+RRRSSSSSSSSSSSSSS	1488	2013-04	AB2	ERR715125	Cambridgeshire	22	22	7	6	1	5	8	8	6
14412_8#32	R+RRRSSSSSSSSSSSSSS	1485	2013-04	AB2	ERR715127	Cambridgeshire	22	22	7	6	1	5	8	8	6
14412_8#33	R+RSSSSRSSSSSSRSSSS	1489	2013-04	AB25	ERR715128	Cambridgeshire	80	80	1	3	1	14	11	51	10
14412_8#35	R+RRRSSSSSSSSSSSSSS	1410	2013-04	AB2	ERR715130	Cambridgeshire	22	22	7	6	1	5	8	8	6
14412_8#37	R+SRRSSSSSISSSSSSSS	1419	2013-04	AB129	ERR715132	Cambridgeshire	22	22	7	6	1	5	8	8	6
14412_8#39	R+RRSSSSSSSSSSSSSSS	1440	2013-01	AB1	ERR715134	Cambridgeshire	22	22	7	6	1	5	8	8	6
14412_8#4	R+RRRSSSSSSSSSSSSSS	1484	2013-03	AB2	ERR715099	Cambridgeshire	8	8	3	3	1	1	4	4	3
14412_8#41	R+RRRSSSSSSSSSRSSSS	1395	2013-01	AB11	ERR715136	Cambridgeshire	22	22	7	6	1	5	8	8	6
14412_8#42	R+RSSSSRSSSSSSSSSSS	1445	2013-01	AB3	ERR715137	Cambridgeshire	1	1	1	1	1	1	1	1	1
14412_8#43	R+RRRSSRSSSSSSSSRSS	1446	2013-01	AB51	ERR715138	Cambridgeshire	5	5	1	4	1	4	12	1	10
14412_8#44	R+RRSSSSRSSSSSSSRSS	1449	2013-02	AB23	ERR715139	Cambridgeshire	ST22_SLV_arcc	22	258	6	1	5	8	8	6
14412_8#45	R+RSRSSRSSSSSSRSSSS	1454	2013-02	AB45	ERR715140	Cambridgeshire	80	80	1	3	1	14	11	51	10
14412_8#46	R+RRSSSSSSSSSSSSSSS	1459	2013-02	AB1	ERR715141	Cambridgeshire	ST22_SLV_gmk	22	7	6	1	U	8	8	6
14412_8#48	R+RRSSSSSSSSSSSSSSS	1465	2013-03	AB1	ERR715143	Cambridgeshire	22	22	7	6	1	5	8	8	6
14412_8#49	R+RRRSSSSSSSSSSSSSS	1141	2013-03	AB2	ERR715144	Cambridgeshire	22	22	7	6	1	5	8	8	6
14412_8#5	R+RSSSSRSSSSSSSSSSS	1398	2013-04	AB3	ERR715100	Cambridgeshire	1	1	1	1	1	1	1	1	1
14412_8#50	R+RRSSSSSSSSSSSSSSS	1480	2013-03	AB1	ERR715145	Cambridgeshire	22	22	7	6	1	5	8	8	6
14412_8#51	R+RSSSSSSSSSSSSSSSS	1487	2013-04	AB4	ERR715146	Cambridgeshire	8	8	3	3	1	1	4	4	3
14412_8#52	R-RRSSSSSSSSSSSSSSS	1140	2013-03	AB21	ERR715147	Cambridgeshire	22	22	7	6	1	5	8	8	6
14412_8#54	R+RSSSSSSSSSSSSSSSS	1264	2013-02	AB4	ERR715149	Cambridgeshire	30	30	2	2	2	2	6	3	2
14412_8#6	R+RRSSSSSSSSSSSSSSS	1399	2013-04	AB1	ERR715101	Cambridgeshire	22	22	7	6	1	5	8	8	6
14412_8#7	R+RRRSSRRSSSSSSSSSS	1413	2013-03	AB7	ERR715102	Cambridgeshire	22	22	7	6	1	5	8	8	6
14412_8#8	R+RRSSSRSSSSSSSSSSS	1402	2013-04	AB5	ERR715103	Cambridgeshire	22	22	7	6	1	5	8	8	6
14412_8#82	R+RRSSSSSSSSSSSSSSS	1333	2013-03	AB1	ERR715177	Cambridgeshire	22	22	7	6	1	5	8	8	6
14412_8#9	R+RSSSSRSSSSSSSSSSS	1403	2013-04	AB3	ERR715104	Cambridgeshire	1	1	1	1	1	1	1	1	1
14448_1#26	R+RSSSSRSSSSSSSSSSS	169	2012-06	AB3	ERR715211	Cambridgeshire	45	45	10	14	8	6	10	3	2
14448_1#37	R+RRRSSSSSSSSSSSSSS	354	2012-08	AB2	ERR715222	Cambridgeshire	22	22	7	6	1	5	8	8	6
14448_1#81	R+RRSSSSSSSSSSSSSSS	329	2012-08	AB1	ERR715266	Cambridgeshire	22	22	7	6	1	5	8	8	6
14448_2#25	R+RSRSSSSSSSSSSSSSS	672	2012-11	AB6	ERR715299	Cambridgeshire	30	30	2	2	2	2	6	3	2
14448_2#70	R+RSSSSRSSSSSSSSSSS	874	2012-12	AB3	ERR715344	Cambridgeshire	45	45	10	14	8	6	10	3	2
14448_2#8	R+RRRSSSSSSSSSSSSSS	441	2012-11	AB2	ERR715282	Cambridgeshire	22	22	7	6	1	5	8	8	6
14448_3#29	R+RRRSSSSSSSSSSSSSS	1148	2013-03	AB2	ERR715390	Cambridgeshire	22	22	7	6	1	5	8	8	6
14448_3#41	R+RRRSSSRSRSSSISRSR	1127	2012-12	AB86	ERR715401	Cambridgeshire	8	8	3	3	1	1	4	4	3
14555_7#34	R+RSSSSSSSSSSSSSSSS	1067	2012-09	AB4	ERR736966	Cambridgeshire	30	30	2	2	2	2	6	3	2
14555_7#5	R+RSRSSSSSSSSSSSSSS	482	2012-08	AB6	ERR736945	Cambridgeshire	8	8	3	3	1	1	4	4	3
14555_7#51	R+RRSSSSSSSSSSSSSSS	521	2012-08	AB1	ERR736983	Cambridgeshire	22	22	7	6	1	5	8	8	6
14555_7#65	R+RRRSSSSSSSSSSSSSS	1350	2013-03	AB2	ERR736997	Cambridgeshire	22	22	7	6	1	5	8	8	6
14555_7#90	R+RSSSSRSSSSSSSSSSS	863	2012-12	AB3	ERR737022	Cambridgeshire	45	45	10	14	8	6	10	3	2
14623_2#1	R+RSSSSSSSSSSSSSSSS	808	2012-11	AB4	ERR737023	Cambridgeshire	34	30	8	2	2	2	6	3	2
14623_2#10	R+RRRSSSSSSSSSSSSSS	887	2012-12	AB2	ERR737032	Cambridgeshire	22	22	7	6	1	5	8	8	6
14623_2#11	R+RRRSSSSSSSSSSSSSS	882	2012-12	AB2	ERR737033	Cambridgeshire	22	22	7	6	1	5	8	8	6
14623_2#12	R+RRRSSSSSSSSSSSSSS	885	2012-12	AB2	ERR737034	Cambridgeshire	22	22	7	6	1	5	8	8	6
14623_2#13	R+RRSSSRRSSSSSSSSSS	883	2012-12	AB14	ERR737035	Cambridgeshire	22	22	7	6	1	5	8	8	6
14623_2#14	R+RSRSSSSSSSSSSSSSS	880	2012-12	AB6	ERR737036	Cambridgeshire	30	30	2	2	2	2	6	3	2
14623_2#15	R+RRRSSSSSSSSSSSSSS	1121	2012-12	AB2	ERR737037	Cambridgeshire	22	22	7	6	1	5	8	8	6
14623_2#16	R+RRSSSSSSSSSSISSSS	890	2012-12	AB18	ERR737038	Cambridgeshire	ST22_SLV_yqil	22	7	6	1	5	8	8	U
14623_2#17	R+RRRSSSSSSSSSSSSSS	891	2012-12	AB2	ERR737039	Cambridgeshire	22	22	7	6	1	5	8	8	6
14623_2#19	R+RRRSSRSSSSSSSSSSS	889	2012-12	AB8	ERR737040	Cambridgeshire	22	22	7	6	1	5	8	8	6
14623_2#20	R+RRRSSSSSSSSSSSSSS	884	2012-12	AB2	ERR737041	Cambridgeshire	22	22	7	6	1	5	8	8	6
14623_2#21	R+RSRSSSRSSSRSRSRSS	950	2012-12	AB116	ERR737042	Cambridgeshire	612	8	3	3	1	1	4	88	83
14623_2#22	R+RSSSSSSSSSSSSSSSS	896	2012-12	AB4	ERR737043	Cambridgeshire	22	22	7	6	1	5	8	8	6
14623_2#23	R+RRRSSSSSSSSSSSSSS	892	2012-12	AB2	ERR737044	Cambridgeshire	22	22	7	6	1	5	8	8	6
14623_2#24	R+RRRSSRRSSSSSSSSSS	893	2012-12	AB7	ERR737045	Cambridgeshire	22	22	7	6	1	5	8	8	6
14623_2#25	R+RRRSSRSSSSSSRSRSS	895	2012-12	AB34	ERR737046	Cambridgeshire	22	22	7	6	1	5	8	8	6
14623_2#28	R+SSRSSRSSSSSSSSSSS	1122	2012-12	AB130	ERR737048	Cambridgeshire	149	5	1	4	1	4	12	41	10
14623_2#29	R+RRSSSSSSSSSSSSSSS	903	2012-12	AB1	ERR737049	Cambridgeshire	22	22	7	6	1	5	8	8	6
14623_2#3	R+RRSSSSSSSSSSSSSSS	828	2012-11	AB1	ERR737025	Cambridgeshire	22	22	7	6	1	5	8	8	6
14623_2#30	R+RRRSSSSSSSSSSSSSS	898	2012-12	AB2	ERR737050	Cambridgeshire	22	22	7	6	1	5	8	8	6
14623_2#31	R+RRSSSSSSSSSSSSSSS	909	2012-12	AB1	ERR737051	Cambridgeshire	22	22	7	6	1	5	8	8	6
14623_2#32	R+RRRSSSRSRSSSRSRSS	902	2012-12	AB36	ERR737052	Cambridgeshire	22	22	7	6	1	5	8	8	6
14623_2#33	R+RRSSSSSSSSSSSSSSS	906	2012-12	AB1	ERR737053	Cambridgeshire	22	22	7	6	1	5	8	8	6
14623_2#35	R+RRRSSSSSSSSSSSSSS	11	2012-12	AB2	ERR737054	Cambridgeshire	22	22	7	6	1	5	8	8	6
14623_2#36	R+RRRSSRSSSSSSSSSSR	916	2012-12	AB85	ERR737055	Cambridgeshire	36	30	2	2	2	2	3	3	2
14623_2#37	R+RRRSSSSSSSSSSSSSS	914	2012-12	AB2	ERR737056	Cambridgeshire	22	22	7	6	1	5	8	8	6
14623_2#38	R+RRRSSSSSSSSSSSSSS	917	2012-12	AB2	ERR737057	Cambridgeshire	22	22	7	6	1	5	8	8	6
14623_2#39	R+RRRSSSSSSSSSRSRSS	1128	2012-12	AB27	ERR737058	Cambridgeshire	22	22	7	6	1	5	8	8	6
14623_2#40	R+RRSSSSSSSSSSSSSSS	1129	2012-12	AB1	ERR737059	Cambridgeshire	22	22	7	6	1	5	8	8	6
14623_2#41	R+RRRSSSSSSSSSSSSSS	919	2012-12	AB2	ERR737060	Cambridgeshire	22	22	7	6	1	5	8	8	6
14623_2#43	R+RRRSSSSSSSSSSSSSS	1130	2012-12	AB2	ERR737062	Cambridgeshire	22	22	7	6	1	5	8	8	6
14623_2#45	R+RRRSSSSSSSSSSSSSS	922	2012-12	AB2	ERR737064	Cambridgeshire	22	22	7	6	1	5	8	8	6
14623_2#46	R+RRSSSSSSISSSSSSSS	905	2012-12	AB57	ERR737065	Cambridgeshire	22	22	7	6	1	5	8	8	6
14623_2#48	R+RRRSSSSSSSSSSSSSS	915	2012-12	AB2	ERR737067	Cambridgeshire	22	22	7	6	1	5	8	8	6
14623_2#49	R+RRRSSSSSSSSSSSSSS	918	2012-12	AB2	ERR737068	Cambridgeshire	22	22	7	6	1	5	8	8	6
14623_2#50	R+RRSSSSSSSSSSISSSS	1126	2012-12	AB18	ERR737069	Cambridgeshire	22	22	7	6	1	5	8	8	6
14623_2#51	R+RRSSSSSSSSSSSSSSS	1150	2013-01	AB1	ERR737070	Cambridgeshire	22	22	7	6	1	5	8	8	6
14623_2#52	R+RRSSSSSSSSSSSSSSS	912	2012-12	AB1	ERR737071	Cambridgeshire	22	22	7	6	1	5	8	8	6
14623_2#53	R+RRRSSSSSSSSSSSSSS	930	2012-12	AB2	ERR737072	Cambridgeshire	22	22	7	6	1	5	8	8	6
14623_2#54	R+RRSSSSSSSSSSSSSSS	1152	2013-01	AB1	ERR737073	Cambridgeshire	8	8	3	3	1	1	4	4	3
14623_2#55	R+RSSSSSSSSSSSSSSSS	1151	2013-01	AB4	ERR737074	Cambridgeshire	ST22_SLV_yqil	22	7	6	1	5	8	8	U
14623_2#56	R+RSSSSSSSSSSSSSSSS	1154	2013-01	AB4	ERR737075	Cambridgeshire	97	71,97	3	1	1	1	1	5	3
14623_2#57	R+RSSSSRSSSSSSSSSSS	1155	2013-01	AB3	ERR737076	Cambridgeshire	1	1	1	1	1	1	1	1	1
14623_2#6	R+RRSSSSSSSSSSRSSSS	1104	2012-11	AB28	ERR737028	Cambridgeshire	22	22	7	6	1	5	8	8	6
14623_2#60	R+RRSSSRRSSSSSSSSSS	1158	2013-01	AB14	ERR737079	Cambridgeshire	22	22	7	6	1	5	8	8	6
14623_2#61	R+RRRSSSSSSSSSSSSSS	1161	2013-01	AB2	ERR737080	Cambridgeshire	22	22	7	6	1	5	8	8	6
14623_2#63	R+RSRSSRSSSSSSSSSSS	1163	2013-01	AB9	ERR737082	Cambridgeshire	1	1	1	1	1	1	1	1	1
14623_2#64	R+RRSSSSSSSSSSSSSSS	1164	2013-01	AB1	ERR737083	Cambridgeshire	22	22	7	6	1	5	8	8	6
14623_2#65	R+RRRSSSSSSSSSSSSSS	1165	2013-01	AB2	ERR737084	Cambridgeshire	22	22	7	6	1	5	8	8	6
14623_2#66	R+RSRSSRSSSSSSSSSSS	1166	2013-01	AB9	ERR737085	Cambridgeshire	45	45	10	14	8	6	10	3	2
14623_2#69	R+RRRSSSSSSSSSSSSSS	1168	2013-01	AB2	ERR737088	Cambridgeshire	22	22	7	6	1	5	8	8	6
14623_2#7	R+RRRSSSSSSSSSISSSS	42	2012-11	AB15	ERR737029	Cambridgeshire	22	22	7	6	1	5	8	8	6
14623_2#70	R+RRSSSSSSSSSSISSSS	1087	2013-01	AB18	ERR737089	Cambridgeshire	22	22	7	6	1	5	8	8	6
14623_2#71	R+RRRSSSSSSSSSSSSSS	1167	2013-01	AB2	ERR737090	Cambridgeshire	22	22	7	6	1	5	8	8	6
14623_2#72	R+RRRSSSSSSSSSSSSSS	1160	2013-01	AB2	ERR737091	Cambridgeshire	22	22	7	6	1	5	8	8	6
14623_2#73	R+RRSSSSRSSSSSSSRSS	1142	2013-01	AB23	ERR737092	Cambridgeshire	772	1	1	1	1	1	22	1	1
14623_2#74	R+RRSSSSSSSSSSSSSSS	1131	2013-01	AB1	ERR737093	Cambridgeshire	22	22	7	6	1	5	8	8	6
14623_2#76	R+RSSSSSSSSSSSSSRSS	1156	2013-01	AB19	ERR737095	Cambridgeshire	22	22	7	6	1	5	8	8	6
14623_2#79	R+RRRSSSSSSSSSSSSSR	1173	2013-01	AB13	ERR737098	Cambridgeshire	22	22	7	6	1	5	8	8	6
14623_2#80	R+RRSSSSSSSSSSSSSSS	1169	2013-01	AB1	ERR737099	Cambridgeshire	22	22	7	6	1	5	8	8	6
14623_2#81	R+RRSSSSSSSSSSSSSSS	1174	2013-01	AB1	ERR737100	Cambridgeshire	22	22	7	6	1	5	8	8	6
14623_2#82	R+RRRSSSSSSSSSSSSSS	1172	2013-01	AB2	ERR737101	Cambridgeshire	22	22	7	6	1	5	8	8	6
14623_2#83	R+RRSSSSSSSSSSSSSSS	1181	2013-01	AB1	ERR737102	Cambridgeshire	22	22	7	6	1	5	8	8	6
14623_2#84	R+SSSSSSSSSSSSSSSSS	1182	2013-01	AB17	ERR737103	Cambridgeshire	425	425	18	33	6	20	7	50	48
14623_2#85	R+RRRSSSSSSSSSISSSS	1171	2013-01	AB15	ERR737104	Cambridgeshire	22	22	7	6	1	5	8	8	6
14623_2#86	R+RRSSSSSSRSSSRSSSS	1178	2013-01	AB109	ERR737105	Cambridgeshire	8	8	3	3	1	1	4	4	3
14623_2#87	R+RRSSSSSSISSSSSSSS	1180	2013-01	AB57	ERR737106	Cambridgeshire	22	22	7	6	1	5	8	8	6
14623_2#88	R+RRSSSSSSSSSSSSSSS	1179	2013-01	AB1	ERR737107	Cambridgeshire	22	22	7	6	1	5	8	8	6
14623_2#89	R+RRRSSRRSSSSSRSSSS	1176	2013-01	AB31	ERR737108	Cambridgeshire	22	22	7	6	1	5	8	8	6
14623_2#9	R+RRSSSSSSSSSSSSSSS	888	2012-12	AB1	ERR737031	Cambridgeshire	22	22	7	6	1	5	8	8	6
14623_2#90	R+RRRSSSSSSSSSSSSSS	1186	2013-01	AB2	ERR737109	Cambridgeshire	22	22	7	6	1	5	8	8	6
14623_3#1	R+RRSSSSSSSSSSSSSSS	1184	2013-01	AB1	ERR737110	Cambridgeshire	22	22	7	6	1	5	8	8	6
14623_3#10	R+RRRSSSSSSSSSSSSSS	1183	2013-01	AB2	ERR737119	Cambridgeshire	36	30	2	2	2	2	3	3	2
14623_3#11	R+RRRSSSSSSSSSRSRSS	1190	2013-01	AB27	ERR737120	Cambridgeshire	22	22	7	6	1	5	8	8	6
14623_3#12	R+RSRSSRSSSSSSSSSSS	1192	2013-01	AB9	ERR737121	Cambridgeshire	59	59	19	23	15	2	19	20	15
14623_3#13	R+RRSSSRSSSSSSSSSSS	1195	2013-01	AB5	ERR737122	Cambridgeshire	22	22	7	6	1	5	8	8	6
14623_3#14	R+RRRSSSSSSSSSSSSSS	1194	2013-01	AB2	ERR737123	Cambridgeshire	22	22	7	6	1	5	8	8	6
14623_3#16	R+RRRSNSSSSSSSSSSSS	1193	2013-01	AB79	ERR737125	Cambridgeshire	22	22	7	6	1	5	8	8	6
14623_3#17	R+SSSSSRSSSSSSSSSSS	1202	2013-01	AB24	ERR737126	Cambridgeshire	5	5	1	4	1	4	12	1	10
14623_3#18	R+RRRSSSSSSSSSISSSS	1197	2013-01	AB15	ERR737127	Cambridgeshire	22	22	7	6	1	5	8	8	6
14623_3#19	R+SSSSSRSSSSSSSSSSS	1437	2013-01	AB24	ERR737128	Cambridgeshire	45	45	10	14	8	6	10	3	2
14623_3#2	R+RRRSSRRSSSSSSSSSS	1143	2013-01	AB7	ERR737111	Cambridgeshire	22	22	7	6	1	5	8	8	6
14623_3#20	R+RRRSSSSSRSSSSSSSR	1199	2013-01	AB52	ERR737129	Cambridgeshire	22	22	7	6	1	5	8	8	6
14623_3#21	R+RRSSSSSSSSSSSSSSS	1200	2013-01	AB1	ERR737130	Cambridgeshire	22	22	7	6	1	5	8	8	6
14623_3#22	R+RRSSSSSSSSSSSSSSS	1203	2013-01	AB1	ERR737131	Cambridgeshire	22	22	7	6	1	5	8	8	6
14623_3#23	R+RSSSSSSSSSSSSSSSS	1205	2013-01	AB4	ERR737132	Cambridgeshire	22	22	7	6	1	5	8	8	6
14623_3#24	R+RRSSSSSSSSSSSSRSS	1204	2013-01	AB12	ERR737133	Cambridgeshire	22	22	7	6	1	5	8	8	6
14623_3#25	R+RRRSSRSSSSSSSSSSS	1439	2013-01	AB8	ERR737134	Cambridgeshire	22	22	7	6	1	5	8	8	6
14623_3#26	R+RSRSSRSSSSSSRSRSS	1422	2013-01	AB60	ERR737135	Cambridgeshire	8	8	3	3	1	1	4	4	3
14623_3#27	R+RRSSSRSSSSSSSSSSS	1207	2013-01	AB5	ERR737136	Cambridgeshire	22	22	7	6	1	5	8	8	6
14623_3#28	R+RSSSSRSSSSSSSSSSS	1438	2013-01	AB3	ERR737137	Cambridgeshire	45	45	10	14	8	6	10	3	2
14623_3#3	R+RRRSSSSSSSSSSSRSR	1185	2013-01	AB44	ERR737112	Cambridgeshire	36	30	2	2	2	2	3	3	2
14623_3#31	R+RRSSSSSSSSSSSSSSS	1208	2013-01	AB1	ERR737140	Cambridgeshire	22	22	7	6	1	5	8	8	6
14623_3#32	R+RSSSSSSSSSSSSSRSS	1145	2013-01	AB19	ERR737141	Cambridgeshire	30	30	2	2	2	2	6	3	2
14623_3#33	R+RRSSSSSSSSSSSSRSS	1196	2013-01	AB12	ERR737142	Cambridgeshire	22	22	7	6	1	5	8	8	6
14623_3#34	R+RRSSSSSSSSSSSSSSS	1210	2013-01	AB1	ERR737143	Cambridgeshire	22	22	7	6	1	5	8	8	6
14623_3#35	R+RRSSSSSSSSSSSSSSS	1209	2013-01	AB1	ERR737144	Cambridgeshire	22	22	7	6	1	5	8	8	6
14623_3#36	R+RRRSSSSSSSSSSSRSS	1198	2013-01	AB10	ERR737145	Cambridgeshire	22	22	7	6	1	5	8	8	6
14623_3#37	R+RSSSSSSSSSSSSSSSS	1206	2013-01	AB4	ERR737146	Cambridgeshire	6	5	12	4	1	4	12	1	3
14623_3#38	R+RSSSSSSSSSSSSSSSS	1213	2013-01	AB4	ERR737147	Cambridgeshire	5	5	1	4	1	4	12	1	10
14623_3#39	R+RSSSSSSSSSSSSSSSS	1212	2013-01	AB4	ERR737148	Cambridgeshire	ST1_SLV_tpi	1	1	1	1	1	1	U	1
14623_3#4	R+RRSSSSSSSSSSSSSSS	1187	2013-01	AB1	ERR737113	Cambridgeshire	22	22	7	6	1	5	8	8	6
14623_3#40	R+RRSSSSSSSSSSSSSSS	1211	2013-01	AB1	ERR737149	Cambridgeshire	22	22	7	6	1	5	8	8	6
14623_3#41	R+RRSSSSSSSSSSSSSSS	1217	2013-01	AB1	ERR737150	Cambridgeshire	22	22	7	6	1	5	8	8	6
14623_3#42	R+RRSSSSSSSSSSSSSSS	1220	2013-01	AB1	ERR737151	Cambridgeshire	22	22	7	6	1	5	8	8	6
14623_3#43	R+RRSSSSSSSSSSSSRSS	1221	2013-01	AB12	ERR737152	Cambridgeshire	22	22	7	6	1	5	8	8	6
14623_3#44	R+RRSSSSSSSSSSSSSSS	1224	2013-01	AB1	ERR737153	Cambridgeshire	8	8	3	3	1	1	4	4	3
14623_3#46	R+RSRSSRSSSSSSRSRSS	1223	2013-01	AB60	ERR737155	Cambridgeshire	8	8	3	3	1	1	4	4	3
14623_3#47	R+RSSSSRSSSSSSRSSSS	1225	2013-01	AB25	ERR737156	Cambridgeshire	80	80	1	3	1	14	11	51	10
14623_3#48	R+RRSSSSSSSISSSSSSS	1222	2013-01	AB38	ERR737157	Cambridgeshire	22	22	7	6	1	5	8	8	6
14623_3#49	R+RSRSSRSSSSSSSSSSS	1219	2013-01	AB9	ERR737158	Cambridgeshire	59	59	19	23	15	2	19	20	15
14623_3#5	R+RRRSSSSSSSSSSSRSR	1188	2013-01	AB44	ERR737114	Cambridgeshire	22	22	7	6	1	5	8	8	6
14623_3#50	R+RRRSSSSSSSSSSSSSS	1215	2013-01	AB2	ERR737159	Cambridgeshire	22	22	7	6	1	5	8	8	6
14623_3#52	R+RRRSSSSSSSSSSSSSS	230	2012-05	AB2	ERR737161	Cambridgeshire	22	22	7	6	1	5	8	8	6
14623_3#55	R+RSRSSSSSSSSSSSSSS	1118	2012-12	AB6	ERR737164	Cambridgeshire	127	8	3	3	1	U	4	4	3
14623_3#56	R+RRRSSSSSSSSSSSSSS	886	2012-12	AB2	ERR737165	Cambridgeshire	22	22	7	6	1	5	8	8	6
14623_3#57	R+RRSSSSSSSSSSSSSSS	894	2012-12	AB1	ERR737166	Cambridgeshire	22	22	7	6	1	5	8	8	6
14623_3#58	R+RRSSSSSSSSSSSSSSS	897	2012-12	AB1	ERR737167	Cambridgeshire	22	22	7	6	1	5	8	8	6
14623_3#6	R+RSSSSSSSSSSSSSRSS	1189	2013-01	AB19	ERR737115	Cambridgeshire	22	22	7	6	1	5	8	8	6
14623_3#60	R+RRSSSSSSSSSSSSSSS	1124	2012-12	AB1	ERR737168	Cambridgeshire	22	22	7	6	1	5	8	8	6
14623_3#62	R+RSRSSRSSSSSSRSSSS	900	2012-12	AB45	ERR737170	Cambridgeshire	80	80	1	3	1	14	11	51	10
14623_3#63	R+RSSSSSSSSSSSSSRSS	911	2012-12	AB19	ERR737171	Cambridgeshire	22	22	7	6	1	5	8	8	6
14623_3#64	R+RRRSSRSSSSSSSSSSS	908	2012-12	AB8	ERR737172	Cambridgeshire	22	22	7	6	1	5	8	8	6
14623_3#65	R+RRRSSSSSSSSSSSSSS	901	2012-12	AB2	ERR737173	Cambridgeshire	22	22	7	6	1	5	8	8	6
14623_3#66	R+RRRSSSSSSSSSISSSS	904	2012-12	AB15	ERR737174	Cambridgeshire	22	22	7	6	1	5	8	8	6
14623_3#67	R+RSRSSSSSSSSSRSSSS	913	2012-12	AB16	ERR737175	Cambridgeshire	1	1	1	1	1	1	1	1	1
14623_3#68	R+RRRSSSSSSSSSSSSSS	47	2012-12	AB2	ERR737176	Cambridgeshire	8	8	3	3	1	1	4	4	3
14623_3#69	R+RRSSSSSSSSSSISSSS	951	2012-12	AB18	ERR737177	Cambridgeshire	22	22	7	6	1	5	8	8	6
14623_3#70	R+RRRSSSSSSSSSSSSSS	920	2012-12	AB2	ERR737178	Cambridgeshire	22	22	7	6	1	5	8	8	6
14623_3#71	R+RRRSSSSSSSSSSSSSS	921	2012-12	AB2	ERR737179	Cambridgeshire	36	30	2	2	2	2	3	3	2
14623_3#74	R+RRRSSSSSSSSSISSSS	1153	2013-01	AB15	ERR737182	Cambridgeshire	22	22	7	6	1	5	8	8	6
14623_3#75	R+RSSSSSSSSSSSRSSSS	1157	2013-01	AB22	ERR737183	Cambridgeshire	1	1	1	1	1	1	1	1	1
14623_3#76	R+RSSSSRSSSSSSSSSSS	1159	2013-01	AB3	ERR737184	Cambridgeshire	1	1	1	1	1	1	1	1	1
14623_3#77	R+RRRSSRRSSSSSSSSSS	1162	2013-01	AB7	ERR737185	Cambridgeshire	22	22	7	6	1	5	8	8	6
14623_3#79	R+RRSSSSSSSSSSSSSSS	1430	2013-01	AB1	ERR737187	Cambridgeshire	22	22	7	6	1	5	8	8	6
14623_3#8	R+RRRSSSSSSSSSSSRSS	1144	2013-01	AB10	ERR737117	Cambridgeshire	ST22_SLV_arcc	22	258	6	1	5	8	8	6
14623_3#80	R+RRSSSSSSSSSSSSSSS	1216	2013-01	AB1	ERR737188	Cambridgeshire	22	22	7	6	1	5	8	8	6
14623_3#81	R+RRSSSSSSSSSSSSSSS	1170	2013-01	AB1	ERR737189	Cambridgeshire	22	22	7	6	1	5	8	8	6
14623_3#82	R+RRSSSSSSSSSSSSSSS	1434	2013-01	AB1	ERR737190	Cambridgeshire	22	22	7	6	1	5	8	8	6
14623_3#83	R+SSSSSSSSSSSSSSSSS	1175	2013-01	AB17	ERR737191	Cambridgeshire	5	5	1	4	1	4	12	1	10
14623_3#84	R+RSRSSSSSSSSSSSSSS	1136	2013-01	AB6	ERR737192	Cambridgeshire	72	72	1	4	1	8	4	4	3
14623_3#86	R+RSRSSRSSSSSSSSSSS	1191	2013-01	AB9	ERR737194	Cambridgeshire	59	59	19	23	15	2	19	20	15
14623_3#87	R+RRRSSSSSSSSSISSSS	1201	2013-01	AB15	ERR737195	Cambridgeshire	22	22	7	6	1	5	8	8	6
14623_3#88	R+RRSSSSSSSSSSSSSSS	1231	2013-01	AB1	ERR737196	Cambridgeshire	22	22	7	6	1	5	8	8	6
14623_3#89	R+RRSSSSSSSSSSSSSSS	1435	2013-01	AB1	ERR737197	Cambridgeshire	22	22	7	6	1	5	8	8	6
14623_3#9	R+RSRSSRSSSSSSISSSS	1436	2013-01	AB113	ERR737118	Cambridgeshire	15	15	13	13	1	1	12	11	13
14623_4#11	R+RRSSSSSSSSSSSSSSS	1226	2013-01	AB1	ERR737209	Cambridgeshire	22	22	7	6	1	5	8	8	6
14623_4#12	R+RRRSSSSSSSSSSSSSS	1228	2013-01	AB2	ERR737210	Cambridgeshire	22	22	7	6	1	5	8	8	6
14623_4#13	R+RRSSSRSSSSSSSSSSS	1214	2013-01	AB5	ERR737211	Cambridgeshire	22	22	7	6	1	5	8	8	6
14623_4#14	R+RRSSSRSSSSSSSSSSS	1441	2013-01	AB5	ERR737212	Cambridgeshire	1	1	1	1	1	1	1	1	1
14623_4#15	R+RSSSSRSSSSSSSSSSS	1232	2013-01	AB3	ERR737213	Cambridgeshire	1	1	1	1	1	1	1	1	1
14623_4#16	R+RSSSSSSSSISSSSSSS	1442	2013-01	AB30	ERR737214	Cambridgeshire	30	30	2	2	2	2	6	3	2
14623_4#17	R+RRSSSSSSSSSSSSSSS	1236	2013-01	AB1	ERR737215	Cambridgeshire	22	22	7	6	1	5	8	8	6
14623_4#18	R+RRSSSRSSSSSSSSSSS	1237	2013-01	AB5	ERR737216	Cambridgeshire	22	22	7	6	1	5	8	8	6
14623_4#19	R+RRRSSSSSSSSSRSSSS	1234	2013-01	AB11	ERR737217	Cambridgeshire	22	22	7	6	1	5	8	8	6
14623_4#20	R+RRSSSRSSSSSSSSSSS	1235	2013-01	AB5	ERR737218	Cambridgeshire	22	22	7	6	1	5	8	8	6
14623_4#21	R+RSRSSSSSSSSSSSSSS	1230	2013-01	AB6	ERR737219	Cambridgeshire	8	8	3	3	1	1	4	4	3
14623_4#23	R+RSSSSRSSSSSSSSSSS	1242	2013-02	AB3	ERR737221	Cambridgeshire	71	5	1	4	1	4	U	1	10
14623_4#24	R+RSSSSRSSSSSSSSSSS	1239	2013-01	AB3	ERR737222	Cambridgeshire	59	59	19	23	15	2	19	20	15
14623_4#25	R+RRSSSSSSSSSSSSSSS	1233	2013-01	AB1	ERR737223	Cambridgeshire	22	22	7	6	1	5	8	8	6
14623_4#26	R+RRSSSSSSSSSSSSSSS	1443	2013-01	AB1	ERR737224	Cambridgeshire	22	22	7	6	1	5	8	8	6
14623_4#28	R+RRRSSSSSSSSSSSSSS	1240	2013-01	AB2	ERR737226	Cambridgeshire	22	22	7	6	1	5	8	8	6
14623_4#29	R+RSSSSSSSSSSSSSSSS	1241	2013-01	AB4	ERR737227	Cambridgeshire	22	22	7	6	1	5	8	8	6
14623_4#3	R+RRSSSSSSSSSSISSSS	1177	2013-01	AB18	ERR737201	Cambridgeshire	22	22	7	6	1	5	8	8	6
14623_4#30	R+RRSSSSSSSSSSSSSSS	1243	2013-02	AB1	ERR737228	Cambridgeshire	22	22	7	6	1	5	8	8	6
14623_4#31	R+RRSSSSSSSSSSSSSSS	1245	2013-02	AB1	ERR737229	Cambridgeshire	22	22	7	6	1	5	8	8	6
14623_4#32	R+RRRSSRSSSSSSRSSSS	1244	2013-02	AB35	ERR737230	Cambridgeshire	22	22	7	6	1	5	8	8	6
14623_4#33	R+RRRSSSSSSSSSSSSSS	1444	2013-01	AB2	ERR737231	Cambridgeshire	22	22	7	6	1	5	8	8	6
14623_4#34	R+SSSSSSSSSSSSSSSSS	1247	2013-02	AB17	ERR737232	Cambridgeshire	ST30_SLV_glpf	130	6	57	U	2	7	58	52
14623_4#35	R+RRSSSSSSSSSSSSSSS	1246	2013-02	AB1	ERR737233	Cambridgeshire	22	22	7	6	1	5	8	8	6
14623_4#36	R+RRRSSSSSSSSSSSSSS	1248	2013-02	AB2	ERR737234	Cambridgeshire	22	22	7	6	1	5	8	8	6
14623_4#37	R+RSSSSRSSSSSSSSSSS	1249	2013-02	AB3	ERR737235	Cambridgeshire	ST45_SLV_glpf	45	10	14	U	6	10	3	2
14623_4#38	R+RRSSSSSSSSSSSSSSS	1253	2013-02	AB1	ERR737236	Cambridgeshire	22	22	7	6	1	5	8	8	6
14623_4#39	R+RSSSSRSSSSSSSSSSS	1252	2013-02	AB3	ERR737237	Cambridgeshire	ST45_SLV_glpf	45	10	14	U	6	10	3	2
14623_4#40	R+RRSSSSSSSSSSSSSSS	1425	2013-01	AB1	ERR737238	Cambridgeshire	22	22	7	6	1	5	8	8	6
14623_4#42	R+RSRSSSSSSSRSSSSSS	1254	2013-02	AB118	ERR737240	Cambridgeshire	5	5	1	4	1	4	12	1	10
14623_4#43	R+RRRSSSRSSSSSSSSSS	1251	2013-02	AB42	ERR737241	Cambridgeshire	22	22	7	6	1	5	8	8	6
14623_4#44	R+RRRSSSSSSSSSSSRSS	1257	2013-02	AB10	ERR737242	Cambridgeshire	22	22	7	6	1	5	8	8	6
14623_4#45	R+RRRSSSRSSSSSRSRSR	1135	2013-02	AB92	ERR737243	Cambridgeshire	239	8	2	3	1	1	4	4	3
14623_4#46	R+RRRSSSSSSSSSSSSSS	1256	2013-02	AB2	ERR737244	Cambridgeshire	22	22	7	6	1	5	8	8	6
14623_4#47	R+RRRSSSSSSSSSSSSSR	1260	2013-02	AB13	ERR737245	Cambridgeshire	36	30	2	2	2	2	3	3	2
14623_4#48	R+RRSSSSSSSSSSSSSSS	1133	2013-02	AB1	ERR737246	Cambridgeshire	22	22	7	6	1	5	8	8	6
14623_4#49	R+RRSSSSSSSSSSSSSSS	1262	2013-02	AB1	ERR737247	Cambridgeshire	22	22	7	6	1	5	8	8	6
14623_4#5	R+RRSSSSSSSSSSSSSSS	1424	2013-01	AB1	ERR737203	Cambridgeshire	ST22_SLV_arcc	22	U	6	1	5	8	8	6
14623_4#50	R+RRRSSSSSSSSSSSSSS	1261	2013-02	AB2	ERR737248	Cambridgeshire	22	22	7	6	1	5	8	8	6
14623_4#51	R+RRRSSSSSSSSSSSSSS	1259	2013-02	AB2	ERR737249	Cambridgeshire	22	22	7	6	1	5	8	8	6
14623_4#52	R+RSRSSSSSSSSSSSSSS	1258	2013-02	AB6	ERR737250	Cambridgeshire	5	5	1	4	1	4	12	1	10
14623_4#53	R+RSSSSSSSSSSSRSSSS	1447	2013-02	AB22	ERR737251	Cambridgeshire	1	1	1	1	1	1	1	1	1
14623_4#54	R+RSSSSRSSSSSSSSSSS	1450	2013-02	AB3	ERR737252	Cambridgeshire	1	1	1	1	1	1	1	1	1
14623_4#55	R+RRRSSSSSISSSSSSSR	1255	2013-02	AB37	ERR737253	Cambridgeshire	36	30	2	2	2	2	3	3	2
14623_4#56	R+RRRSSRSSSSSSSSSSS	1266	2013-02	AB8	ERR737254	Cambridgeshire	59	59	19	23	15	2	19	20	15
14623_4#57	R+RRSSSSSSSSSSSSSSS	1134	2013-02	AB1	ERR737255	Cambridgeshire	22	22	7	6	1	5	8	8	6
14623_4#58	R+RRRSSSSSSSSSSSRSS	1269	2013-02	AB10	ERR737256	Cambridgeshire	22	22	7	6	1	5	8	8	6
14623_4#59	R+RSSSSSSSSSSSRSSSS	1267	2013-02	AB22	ERR737257	Cambridgeshire	1	1	1	1	1	1	1	1	1
14623_4#60	R+RRSSSSSSSSSSSSSSS	1268	2013-02	AB1	ERR737258	Cambridgeshire	22	22	7	6	1	5	8	8	6
14623_4#61	R+RRRRSRRSSSSSSSSSS	1265	2013-02	AB75	ERR737259	Cambridgeshire	22	22	7	6	1	5	8	8	6
14623_4#62	R+RSSSSRSSSSSSSSSSS	1272	2013-02	AB3	ERR737260	Cambridgeshire	45	45	10	14	8	6	10	3	2
14623_4#63	R+RRRSSSSSSSSSSSSSS	1453	2013-02	AB2	ERR737261	Cambridgeshire	22	22	7	6	1	5	8	8	6
14623_4#65	R+RRSSSSSSSSSSSSSSS	1270	2013-02	AB1	ERR737263	Cambridgeshire	22	22	7	6	1	5	8	8	6
14623_4#66	R+RSSSSRSSSSSSSSSSS	1271	2013-02	AB3	ERR737264	Cambridgeshire	1	1	1	1	1	1	1	1	1
14623_4#67	R+RRSSSSSSSSSSSSSSS	1451	2013-02	AB1	ERR737265	Cambridgeshire	22	22	7	6	1	5	8	8	6
14623_4#68	R+RSSSSSSSSSSSSSSSS	1452	2013-02	AB4	ERR737266	Cambridgeshire	30	30	2	2	2	2	6	3	2
14623_4#69	R+RRRSSRRSSSSSSSSSS	1279	2013-02	AB7	ERR737267	Cambridgeshire	22	22	7	6	1	5	8	8	6
14623_4#7	R+RRRSSRRSSSSSSSSSS	1229	2013-01	AB7	ERR737205	Cambridgeshire	22	22	7	6	1	5	8	8	6
14623_4#70	R+RSRSSSSSSSSSSSSSS	1280	2013-02	AB6	ERR737268	Cambridgeshire	5	5	1	4	1	4	12	1	10
14623_4#71	R+RRRSSSSSSSSSSSSSS	1276	2013-02	AB2	ERR737269	Cambridgeshire	22	22	7	6	1	5	8	8	6
14623_4#73	R+RRRSSSSSSSSSSSSSS	1277	2013-02	AB2	ERR737271	Cambridgeshire	22	22	7	6	1	5	8	8	6
14623_4#74	R+RRSSSSSSSSSSSSSSS	1275	2013-02	AB1	ERR737272	Cambridgeshire	22	22	7	6	1	5	8	8	6
14623_4#76	R+RRRSSSSSSSSSSSSSS	1282	2013-02	AB2	ERR737274	Cambridgeshire	22	22	7	6	1	5	8	8	6
14623_4#78	R+RRSSSSSSSSSSSSSSS	1274	2013-02	AB1	ERR737276	Cambridgeshire	22	22	7	6	1	5	8	8	6
14623_4#79	R+RRRSSSSSSSSSSSSSS	1285	2013-02	AB2	ERR737277	Cambridgeshire	22	22	7	6	1	5	8	8	6
14623_4#8	R+RRRSSSRSRSSSRSRSR	1423	2013-01	AB87	ERR737206	Cambridgeshire	ST30_SLV_pta	30	2	2	U	2	3	3	2
14623_4#80	R+RSRSSSSSSISSSSSSS	1286	2013-02	AB46	ERR737278	Cambridgeshire	30	30	2	2	2	2	6	3	2
14623_4#81	R+RSSSSSSSSSSSSSSSS	1278	2013-02	AB4	ERR737279	Cambridgeshire	8	8	3	3	1	1	4	4	3
14623_4#82	R+RRRSSSSSSSSSSSSSS	1287	2013-02	AB2	ERR737280	Cambridgeshire	22	22	7	6	1	5	8	8	6
14623_4#83	R+RRSSSSSSSSSSSSSSS	1273	2013-02	AB1	ERR737281	Cambridgeshire	22	22	7	6	1	5	8	8	6
14623_4#84	R+RRRSSRSSSSSSSSSSS	1292	2013-02	AB8	ERR737282	Cambridgeshire	22	22	7	6	1	5	8	8	6
14623_4#85	R+RRRSSRSSRSSSSSSSS	1284	2013-02	AB41	ERR737283	Cambridgeshire	59	59	19	23	15	2	19	20	15
14623_4#86	R+RSRSSSSSSSSSSSSSS	1290	2013-02	AB6	ERR737284	Cambridgeshire	22	22	7	6	1	5	8	8	6
14623_4#87	R+RSSSSSSSSSSSSSSSS	1291	2013-02	AB4	ERR737285	Cambridgeshire	30	30	2	2	2	2	6	3	2
14623_4#89	R+RRSSSSSSSSSSSSSSS	1283	2013-02	AB1	ERR737287	Cambridgeshire	22	22	7	6	1	5	8	8	6
14623_4#90	R+RRRSSSSSSSSSSSSSS	1289	2013-02	AB2	ERR737288	Cambridgeshire	22	22	7	6	1	5	8	8	6
14623_5#1	R+RRRSSSSSSSSSSSSSS	1288	2013-02	AB2	ERR737289	Cambridgeshire	22	22	7	6	1	5	8	8	6
14623_5#10	R+RSSSSRSSSSSSSSSSS	1296	2013-02	AB3	ERR737298	Cambridgeshire	45	45	10	14	8	6	10	3	2
14623_5#11	R+RRSSSSSSSSSSSSSSS	1297	2013-02	AB1	ERR737299	Cambridgeshire	22	22	7	6	1	5	8	8	6
14623_5#12	R+RRSSSSSSSSSSSSSSS	1298	2013-02	AB1	ERR737300	Cambridgeshire	22	22	7	6	1	5	8	8	6
14623_5#13	R+RRRSSSRSRSSSRSRSS	1299	2013-02	AB36	ERR737301	Cambridgeshire	22	22	7	6	1	5	8	8	6
14623_5#14	R+RSSSSSSSSSSSSSSSS	1300	2013-02	AB4	ERR737302	Cambridgeshire	12	12	1	3	1	8	11	5	11
14623_5#15	R+RRRSSSSSSSSSSSSSS	1137	2013-02	AB2	ERR737303	Cambridgeshire	22	22	7	6	1	5	8	8	6
14623_5#17	R+RRSSSRSSSISSSSSSS	1305	2013-02	AB106	ERR737305	Cambridgeshire	22	22	7	6	1	5	8	8	6
14623_5#18	R+RRRSSSSSSSSSSSSSS	1303	2013-02	AB2	ERR737306	Cambridgeshire	22	22	7	6	1	5	8	8	6
14623_5#19	R-RRSSSSSSSSSSSSSSS	1306	2013-02	AB21	ERR737307	Cambridgeshire	22	22	7	6	1	5	8	8	6
14623_5#22	R+RRRSSSSSSSSSISSSS	1304	2013-02	AB15	ERR737310	Cambridgeshire	22	22	7	6	1	5	8	8	6
14623_5#23	R+RRRSSRRSSSSSSSSSS	1309	2013-02	AB7	ERR737311	Cambridgeshire	22	22	7	6	1	5	8	8	6
14623_5#25	R+RSSSSSSSSSSSSSSSS	1307	2013-02	AB4	ERR737313	Cambridgeshire	59	59	19	23	15	2	19	20	15
14623_5#26	R+RRSSSSSSSSSSSSSSS	1313	2013-02	AB1	ERR737314	Cambridgeshire	22	22	7	6	1	5	8	8	6
14623_5#27	R+RRRSSSSSSSSSSSSSS	1311	2013-02	AB2	ERR737315	Cambridgeshire	22	22	7	6	1	5	8	8	6
14623_5#28	R+RRRSSSRSRSSSRSRSS	1308	2013-02	AB36	ERR737316	Cambridgeshire	22	22	7	6	1	5	8	8	6
14623_5#29	R+RRSSSSSSSSSSSSSSS	1310	2013-02	AB1	ERR737317	Cambridgeshire	22	22	7	6	1	5	8	8	6
14623_5#30	R+RRSSSSSSSSSSSSSSS	1324	2013-02	AB1	ERR737318	Cambridgeshire	22	22	7	6	1	5	8	8	6
14623_5#32	R+RSSSSSSSSSSSSSSSS	1315	2013-02	AB4	ERR737320	Cambridgeshire	6	5	12	4	1	4	12	1	3
14623_5#33	R+RRSSSSSSSSSSSSSSS	1312	2013-02	AB1	ERR737321	Cambridgeshire	22	22	7	6	1	5	8	8	6
14623_5#34	R+RRRSSSSSSSSSRSSSS	1314	2013-02	AB11	ERR737322	Cambridgeshire	22	22	7	6	1	5	8	8	6
14623_5#35	R+RRRSSRRSSSSSRSSSS	1316	2013-02	AB31	ERR737323	Cambridgeshire	22	22	7	6	1	5	8	8	6
14623_5#36	R+RRSSSSSSSSSSSSSSS	1317	2013-02	AB1	ERR737324	Cambridgeshire	8	8	3	3	1	1	4	4	3
14623_5#38	R+RRSSSSSSSSSSSSSSS	1319	2013-03	AB1	ERR737326	Cambridgeshire	22	22	7	6	1	5	8	8	6
14623_5#39	R+RRSSSSSSSSSSSSSSS	1320	2013-03	AB1	ERR737327	Cambridgeshire	22	22	7	6	1	5	8	8	6
14623_5#4	R+RSRSSRSSSSSSSSSSS	1455	2013-02	AB9	ERR737292	Cambridgeshire	59	59	19	23	15	2	19	20	15
14623_5#41	R+RRSSSSSSSSSSSSSSS	1322	2013-03	AB1	ERR737329	Cambridgeshire	22	22	7	6	1	5	8	8	6
14623_5#42	R+RRSSSSSSSSSSSSRSS	1323	2013-03	AB12	ERR737330	Cambridgeshire	22	22	7	6	1	5	8	8	6
14623_5#43	R+RSRSSSSSSSSSRSSSS	1327	2013-03	AB16	ERR737331	Cambridgeshire	1	1	1	1	1	1	1	1	1
14623_5#44	S+RSSSSSSSSSSSSSSSS	1326	2013-03	AB66	ERR737332	Cambridgeshire	8	8	3	3	1	1	4	4	3
14623_5#45	R+RRRSSSSSSSSSSSSSS	1321	2013-01	AB2	ERR737333	Cambridgeshire	22	22	7	6	1	5	8	8	6
14623_5#46	R+RRRSSSSSSSSSSSSSS	1328	2013-03	AB2	ERR737334	Cambridgeshire	22	22	7	6	1	5	8	8	6
14623_5#47	R+RRSSSRSSSSSSSSSSS	1329	2013-03	AB5	ERR737335	Cambridgeshire	22	22	7	6	1	5	8	8	6
14623_5#49	R+RRRSSSSSSSSSSSSSS	1318	2013-02	AB2	ERR737337	Cambridgeshire	22	22	7	6	1	5	8	8	6
14623_5#53	R+RRRSSSSSSSSSSSSSS	1462	2013-02	AB2	ERR737341	Cambridgeshire	22	22	7	6	1	5	8	8	6
14623_5#54	R+RRRSSSSSSSSSSSSSS	1325	2013-03	AB2	ERR737342	Cambridgeshire	22	22	7	6	1	5	8	8	6
14623_5#55	R+RRSSSSSSSSSSSSRSS	1138	2013-02	AB12	ERR737343	Cambridgeshire	5	5	1	4	1	4	12	1	10
14623_5#56	R+RRRSSSSSSSSSSSSSS	1335	2013-03	AB2	ERR737344	Cambridgeshire	22	22	7	6	1	5	8	8	6
14623_5#57	R+RRSSSSSSSSSSSSSSS	1330	2013-03	AB1	ERR737345	Cambridgeshire	22	22	7	6	1	5	8	8	6
14623_5#58	R+RRSSSSSSSSSSSSSSS	1332	2013-03	AB1	ERR737346	Cambridgeshire	22	22	7	6	1	5	8	8	6
14623_5#6	R+RSSSSSSSSSSSRSSSS	1146	2013-02	AB22	ERR737294	Cambridgeshire	1	1	1	1	1	1	1	1	1
14623_5#60	R+RRSSSSSSSSSSSSSSS	1464	2013-03	AB1	ERR737348	Cambridgeshire	22	22	7	6	1	5	8	8	6
14623_5#61	R+SSSSSSSSSSSSSSSSS	1139	2013-03	AB17	ERR737349	Cambridgeshire	47	45	10	11	8	6	10	3	2
14623_5#62	R+RSSSSRSSSSSSSSSSS	1343	2013-03	AB3	ERR737350	Cambridgeshire	45	45	10	14	8	6	10	3	2
14623_5#63	R+RRRSSRSSSSSSSSSSS	1341	2013-03	AB8	ERR737351	Cambridgeshire	22	22	7	6	1	5	8	8	6
14623_5#64	R+RRSSSRSSSSSSSSSSS	1345	2013-03	AB5	ERR737352	Cambridgeshire	22	22	7	6	1	5	8	8	6
14623_5#65	R+RSSSSSSSSSSSSSSSS	1344	2013-03	AB4	ERR737353	Cambridgeshire	22	22	7	6	1	5	8	8	6
14623_5#67	R+RRRSSSSSISSSSSSSS	1389	2013-03	AB33	ERR737355	Cambridgeshire	22	22	7	6	1	5	8	8	6
14623_5#68	R+RRRSSSSSSSSSSSSSS	1400	2013-04	AB2	ERR737356	Cambridgeshire	36	30	2	2	2	2	3	3	2
14623_5#69	R+RSSSSSSSSSSSSSSSS	1473	2013-03	AB4	ERR737357	Cambridgeshire	59	59	19	23	15	2	19	20	15
14623_5#7	R+RRRSSSSSSSSSSSSSS	1294	2013-02	AB2	ERR737295	Cambridgeshire	22	22	7	6	1	5	8	8	6
14623_5#70	R+RRSSSSSSSSSSSSSSS	1420	2013-04	AB1	ERR737358	Cambridgeshire	22	22	7	6	1	5	8	8	6
14623_5#71	R+RRRSSSSSSSRSSSSSS	34	2012-08	AB53	ERR737359	Cambridgeshire	8	8	3	3	1	1	4	4	3
14623_5#72	R+RRSSSSSSSSSSSSSSS	1338	2013-03	AB1	ERR737360	Cambridgeshire	22	22	7	6	1	5	8	8	6
14623_5#73	R+RSRSSSSSSSSSSSSSS	1348	2013-03	AB6	ERR737361	Cambridgeshire	8	8	3	3	1	1	4	4	3
14623_5#74	R+RSRSSRSSSSSSSSSSS	1334	2013-03	AB9	ERR737362	Cambridgeshire	59	59	19	23	15	2	19	20	15
14623_5#75	R+RRRSSSSSSSSSSSSSS	1331	2013-03	AB2	ERR737363	Cambridgeshire	22	22	7	6	1	5	8	8	6
14623_5#76	R+RRSSSSSSSSSSSSSSS	1337	2013-03	AB1	ERR737364	Cambridgeshire	ST22_SLV_tpi	22	7	6	1	5	8	U	6
14623_5#77	R+RRSSSSSSSSSSSSSSS	1339	2013-03	AB1	ERR737365	Cambridgeshire	22	22	7	6	1	5	8	8	6
14623_5#78	R+RSSSSRSSSSSSSSSSS	1466	2013-03	AB3	ERR737366	Cambridgeshire	45	45	10	14	8	6	10	3	2
14623_5#79	R+RRRSSSSSSSSSSSSSS	1377	2013-03	AB2	ERR737367	Cambridgeshire	22	22	7	6	1	5	8	8	6
14623_5#8	R+RRSSSRSSSSSSSSSSS	1457	2013-02	AB5	ERR737296	Cambridgeshire	22	22	7	6	1	5	8	8	6
14623_5#80	R+RSSSSSSSSSSSSSSSS	1340	2013-03	AB4	ERR737368	Cambridgeshire	1457	5	175	4	1	4	12	1	10
14623_5#81	R+RRRSSSSSSSSSSSRSS	1336	2013-03	AB10	ERR737369	Cambridgeshire	22	22	7	6	1	5	8	8	6
14623_5#82	R+RSRSSRSSSSSSSSSSR	1463	2013-03	AB61	ERR737370	Cambridgeshire	15	15	13	13	1	1	12	11	13
14623_5#83	R+RRSSSSSSSSSSSSSSS	1347	2013-03	AB1	ERR737371	Cambridgeshire	22	22	7	6	1	5	8	8	6
14623_5#84	R+RRRSSSSSSSSSRSRSS	1149	2013-03	AB27	ERR737372	Cambridgeshire	22	22	7	6	1	5	8	8	6
14623_5#85	R+RSSSSSSSSSSSSSSSS	1352	2013-03	AB4	ERR737373	Cambridgeshire	30	30	2	2	2	2	6	3	2
14623_5#86	R+RRRSSSSSSSSSSSSSS	1432	2013-03	AB2	ERR737374	Cambridgeshire	36	30	2	2	2	2	3	3	2
14623_5#87	R+RRSSSSRSSSSSSSRSS	1351	2013-03	AB23	ERR737375	Cambridgeshire	772	1	1	1	1	1	22	1	1
14623_5#9	R+RRSSSRSSSSSSSSSSS	1458	2013-02	AB5	ERR737297	Cambridgeshire	22	22	7	6	1	5	8	8	6
14623_6#1	R+RRSSSRRSSSSSSSSSS	403	2012-07	AB14	ERR737379	Cambridgeshire	22	22	7	6	1	5	8	8	6
14623_6#10	R+RRSSSSSSSSSSSSSSS	1035	2012-07	AB1	ERR737387	Cambridgeshire	22	22	7	6	1	5	8	8	6
14623_6#14	R+RRRSSSSSSSSSSSSSS	411	2012-07	AB2	ERR737391	Cambridgeshire	22	22	7	6	1	5	8	8	6
14623_6#15	R+RRSSSSSSSSSSSSSSS	412	2012-07	AB1	ERR737392	Cambridgeshire	22	22	7	6	1	5	8	8	6
14623_6#16	R+RRRSSSSSSSSSSSSSS	413	2012-07	AB2	ERR737393	Cambridgeshire	22	22	7	6	1	5	8	8	6
14623_6#17	R+RRSSSRSSSSSSSSSSS	414	2012-07	AB5	ERR737394	Cambridgeshire	22	22	7	6	1	5	8	8	6
14623_6#18	R+RRSSSRSSRSSSSSSSS	415	2012-07	AB105	ERR737395	Cambridgeshire	59	59	19	23	15	2	19	20	15
14623_6#2	R+RRRSSRRSSSSSSSSSS	405	2012-07	AB7	ERR737380	Cambridgeshire	22	22	7	6	1	5	8	8	6
14623_6#20	R+RRRSSRRSSSSSSSSSS	425	2012-07	AB7	ERR737397	Cambridgeshire	22	22	7	6	1	5	8	8	6
14623_6#23	R+RRSSSRSSSSSSSSSSS	428	2012-07	AB5	ERR737400	Cambridgeshire	22	22	7	6	1	5	8	8	6
14623_6#24	R+RSSSSRSSSSSSSSSSS	429	2012-07	AB3	ERR737401	Cambridgeshire	45	45	10	14	8	6	10	3	2
14623_6#25	R+RRSSSSSSSSSSSSSSS	430	2012-07	AB1	ERR737402	Cambridgeshire	22	22	7	6	1	5	8	8	6
14623_6#26	R+RSSSSSSSSSSSSSSSS	431	2012-07	AB4	ERR737403	Cambridgeshire	5	5	1	4	1	4	12	1	10
14623_6#27	R+RSRSSRSSSSSSSSSSS	1036	2012-07	AB9	ERR737404	Cambridgeshire	59	59	19	23	15	2	19	20	15
14623_6#28	R+RRSSSSRSSSSSSSRSS	30	2012-07	AB23	ERR737405	Cambridgeshire	772	1	1	1	1	1	22	1	1
14623_6#29	R+RRRSSSSSSSSSSSSSR	721	2012-10	AB13	ERR737406	Cambridgeshire	36	30	2	2	2	2	3	3	2
14623_6#30	R+RRSSSSSSSSSSSSSSS	744	2012-10	AB1	ERR737407	Cambridgeshire	22	22	7	6	1	5	8	8	6
14623_6#31	R+RSSSSRSSSSSSSSSSS	755	2012-10	AB3	ERR737408	Cambridgeshire	1	1	1	1	1	1	1	1	1
14623_6#33	R+RRSSSSSSSSSSSSSSS	767	2012-11	AB1	ERR737410	Cambridgeshire	22	22	7	6	1	5	8	8	6
14623_6#34	R+RRSSSSSSSSSSSSSSS	780	2012-11	AB1	ERR737411	Cambridgeshire	22	22	7	6	1	5	8	8	6
14623_6#35	R+RRSSSSSSSSSSSSISS	792	2012-11	AB29	ERR737412	Cambridgeshire	22	22	7	6	1	5	8	8	6
14623_6#36	R+RSRSSSSSSSSSSSSSS	793	2012-11	AB6	ERR737413	Cambridgeshire	30	30	2	2	2	2	6	3	2
14623_6#43	R+RRSSSSSSSSSSSSSSS	1103	2012-11	AB1	ERR737420	Cambridgeshire	22	22	7	6	1	5	8	8	6
14623_6#44	R+RRSSSSSSSSSSSSSSS	864	2012-11	AB1	ERR737421	Cambridgeshire	22	22	7	6	1	5	8	8	6
14623_6#45	R+RRSSSSSSSSSSSSSSS	801	2012-11	AB1	ERR737422	Cambridgeshire	22	22	7	6	1	5	8	8	6
14623_6#46	R+RRSSSSSSSSSSSSSSS	802	2012-11	AB1	ERR737423	Cambridgeshire	22	22	7	6	1	5	8	8	6
14623_6#47	R+RRSSSRSSSSSSRSSSS	798	2012-11	AB55	ERR737424	Cambridgeshire	22	22	7	6	1	5	8	8	6
14623_6#48	R+RRSSSSSSSSSSSSSSS	796	2012-11	AB1	ERR737425	Cambridgeshire	22	22	7	6	1	5	8	8	6
14623_6#49	R+RRRSSSSSRSSSISSSR	795	2012-11	AB97	ERR737426	Cambridgeshire	36	30	2	2	2	2	3	3	2
14623_6#5	R+RRSSSSSSSSSSSSSSS	419	2012-07	AB1	ERR737382	Cambridgeshire	22	22	7	6	1	5	8	8	6
14623_6#50	R+RRSSSSSSSSSSSSSSS	794	2012-11	AB1	ERR737427	Cambridgeshire	22	22	7	6	1	5	8	8	6
14623_6#51	R+RRSSSSSSSSSSSSSSS	807	2012-11	AB1	ERR737428	Cambridgeshire	22	22	7	6	1	5	8	8	6
14623_6#52	R+RSSSSRSSSSSSSSSSS	806	2012-11	AB3	ERR737429	Cambridgeshire	45	45	10	14	8	6	10	3	2
14623_6#53	R+RRRSRSSSSSSSSSSSS	804	2012-11	AB81	ERR737430	Cambridgeshire	22	22	7	6	1	5	8	8	6
14623_6#54	R+RRSSSSSSSSSSSSSSS	803	2012-11	AB1	ERR737431	Cambridgeshire	22	22	7	6	1	5	8	8	6
14623_6#55	R+RRRSSSSSSSSSSSRSS	799	2012-11	AB10	ERR737432	Cambridgeshire	22	22	7	6	1	5	8	8	6
14623_6#56	R+RRRSSSRSSSSSSSRSS	800	2012-11	AB32	ERR737433	Cambridgeshire	ST361_SLV_yqil	361	4	3	1	1	11	72	U
14623_6#57	R+RRSSSSSSSSSSSSSSS	46	2012-11	AB1	ERR737434	Cambridgeshire	22	22	7	6	1	5	8	8	6
14623_6#58	R+RRSSSSSSSSSSSSSSS	1105	2012-11	AB1	ERR737435	Cambridgeshire	22	22	7	6	1	5	8	8	6
14623_6#59	R+RSRSSSSSSSSSSSSSS	805	2012-11	AB6	ERR737436	Cambridgeshire	22	22	7	6	1	5	8	8	6
14623_6#6	R+RSSSSSSSSSSSSSRSS	420	2012-07	AB19	ERR737383	Cambridgeshire	22	22	7	6	1	5	8	8	6
14623_6#60	R+RRSSSSSSSSSSSSSSS	1107	2012-11	AB1	ERR737437	Cambridgeshire	22	22	7	6	1	5	8	8	6
14623_6#61	R+RRSSSSSSSSSSSSSSS	811	2012-11	AB1	ERR737438	Cambridgeshire	5	5	1	4	1	4	12	1	10
14623_6#62	R-RRSSSRSSSSSSSSRSS	810	2012-11	AB68	ERR737439	Cambridgeshire	8	8	3	3	1	1	4	4	3
14623_6#63	R+RSRSSSSSSISSSSSSS	43	2012-11	AB46	ERR737440	Cambridgeshire	30	30	2	2	2	2	6	3	2
14623_6#64	R+RRRSSSSSSSSSSSSSS	946	2012-11	AB2	ERR737441	Cambridgeshire	22	22	7	6	1	5	8	8	6
14623_6#65	R+RRSSSRSSSSSSSSSSS	814	2012-11	AB5	ERR737442	Cambridgeshire	22	22	7	6	1	5	8	8	6
14623_6#66	R+RSSSSSSSSISSSSSSS	815	2012-11	AB30	ERR737443	Cambridgeshire	30	30	2	2	2	2	6	3	2
14623_6#67	R+RRSSSSSSSSSSSSSSS	1108	2012-11	AB1	ERR737444	Cambridgeshire	22	22	7	6	1	5	8	8	6
14623_6#68	R+RRRSSRSSSSSSSSSSS	812	2012-11	AB8	ERR737445	Cambridgeshire	22	22	7	6	1	5	8	8	6
14623_6#69	R+RRSSSSSSSSSSSSSSS	813	2012-11	AB1	ERR737446	Cambridgeshire	22	22	7	6	1	5	8	8	6
14623_6#7	R+RRSSSSSSSSSSSSSSS	417	2012-07	AB1	ERR737384	Cambridgeshire	22	22	7	6	1	5	8	8	6
14623_6#70	R+RRRSSRRSSSSSSSSSS	841	2012-11	AB7	ERR737447	Cambridgeshire	22	22	7	6	1	5	8	8	6
14623_6#71	R+RSSSSSSSSSSSSSSSS	1106	2012-11	AB4	ERR737448	Cambridgeshire	47	45	10	11	8	6	10	3	2
14623_6#72	R+RRRSSSSSSSSSSSSSS	816	2012-11	AB2	ERR737449	Cambridgeshire	22	22	7	6	1	5	8	8	6
14623_6#73	R+RSSSSSRSSSISSSSSS	817	2012-11	AB126	ERR737450	Cambridgeshire	100	5	1	65	1	4	12	1	10
14623_6#75	R+RRRSSSSSSSSSSSSSS	818	2012-11	AB2	ERR737452	Cambridgeshire	22	22	7	6	1	5	8	8	6
14623_6#77	R+RRRSSSSSSSSSSSSSS	821	2012-11	AB2	ERR737454	Cambridgeshire	22	22	7	6	1	5	8	8	6
14623_6#78	R+RSSRSSSSSSSSRSSSS	822	2012-11	AB39	ERR737455	Cambridgeshire	5	5	1	4	1	4	12	1	10
14623_6#79	R+RRRSSSSSSSSSSSSSS	820	2012-11	AB2	ERR737456	Cambridgeshire	22	22	7	6	1	5	8	8	6
14623_6#8	R+RRRSSSSSSSSSSSRSS	423	2012-07	AB10	ERR737385	Cambridgeshire	ST22_SLV_arcc	22	258	6	1	5	8	8	6
14623_6#80	R+RRSSSSSSSSSSSSSSS	824	2012-11	AB1	ERR737457	Cambridgeshire	22	22	7	6	1	5	8	8	6
14623_6#81	R+RSSSSSRSSSSSSSSSS	819	2012-11	AB47	ERR737458	Cambridgeshire	152	152	46	75	49	44	13	68	60
14623_6#82	R-RRSSSSSSSSSSSSSSS	823	2012-11	AB21	ERR737459	Cambridgeshire	22	22	7	6	1	5	8	8	6
14623_6#83	R+RSSSSRSSSSSSSSSSS	832	2012-11	AB3	ERR737460	Cambridgeshire	45	45	10	14	8	6	10	3	2
14623_6#84	R+RRSSSSSSSSSSSSSSS	833	2012-11	AB1	ERR737461	Cambridgeshire	22	22	7	6	1	5	8	8	6
14623_6#85	R+RSRSSSSSSSSSSSSSS	831	2012-11	AB6	ERR737462	Cambridgeshire	80	80	1	3	1	14	11	51	10
14623_6#86	R+RRRSSSSSSSSSSSSSS	827	2012-11	AB2	ERR737463	Cambridgeshire	22	22	7	6	1	5	8	8	6
14623_6#87	R+RSSRSSSSSSSSRSSSS	826	2012-11	AB39	ERR737464	Cambridgeshire	5	5	1	4	1	4	12	1	10
14623_6#88	R+RRSSSRSSSSSSSSSSS	829	2012-11	AB5	ERR737465	Cambridgeshire	22	22	7	6	1	5	8	8	6
14623_6#89	R+RSRSSRSSSSSSSSSSS	830	2012-11	AB9	ERR737466	Cambridgeshire	1	1	1	1	1	1	1	1	1
14623_6#9	R+RRSSSSSSSSSSSSSSS	422	2012-07	AB1	ERR737386	Cambridgeshire	22	22	7	6	1	5	8	8	6
14623_6#90	R+RRRSSSSSSSSSSSSSS	907	2012-11	AB2	ERR737467	Cambridgeshire	22	22	7	6	1	5	8	8	6
14623_7#1	R+RSRSSSSSSSSSSSSSS	1357	2013-03	AB6	ERR737468	Cambridgeshire	8	8	3	3	1	1	4	4	3
14623_7#10	R+RSSSSRSSSSSSSSSSS	1356	2013-03	AB3	ERR737477	Cambridgeshire	59	59	19	23	15	2	19	20	15
14623_7#11	R+RRRSSSSSSSSSSSRSS	1353	2013-03	AB10	ERR737478	Cambridgeshire	22	22	7	6	1	5	8	8	6
14623_7#12	R+RRSSSSSSSSSSSSSSS	1359	2013-03	AB1	ERR737479	Cambridgeshire	22	22	7	6	1	5	8	8	6
14623_7#13	R+SSSSSSSSSSSSSSSSS	1467	2013-03	AB17	ERR737480	Cambridgeshire	1943	1943	18	153	260	18	7	223	5
14623_7#14	R+RSSSSSSSSSSSSSSSS	1368	2013-03	AB4	ERR737481	Cambridgeshire	1	1	1	1	1	1	1	1	1
14623_7#15	R+RRRSSSSSSSSSSSSSS	1367	2013-03	AB2	ERR737482	Cambridgeshire	22	22	7	6	1	5	8	8	6
14623_7#16	R+RRRSSRSSSSSSSSSSS	1366	2013-03	AB8	ERR737483	Cambridgeshire	22	22	7	6	1	5	8	8	6
14623_7#17	R+RRRSSRRSSSSSSSSSS	1364	2013-03	AB7	ERR737484	Cambridgeshire	1	1	1	1	1	1	1	1	1
14623_7#18	R+RRRSSSSSSSSSSSSSS	1369	2013-03	AB2	ERR737485	Cambridgeshire	22	22	7	6	1	5	8	8	6
14623_7#2	R+RRRSSSRSRSSSRSRSS	1354	2013-03	AB36	ERR737469	Cambridgeshire	22	22	7	6	1	5	8	8	6
14623_7#20	R+RRRSSSSSSSSSSSSSS	1370	2013-03	AB2	ERR737487	Cambridgeshire	22	22	7	6	1	5	8	8	6
14623_7#21	R+RRRSSSSSISSSSSSSR	1361	2013-03	AB37	ERR737488	Cambridgeshire	36	30	2	2	2	2	3	3	2
14623_7#22	R+RRRSSSSSSSSSSSSSS	1365	2013-03	AB2	ERR737489	Cambridgeshire	22	22	7	6	1	5	8	8	6
14623_7#23	R+RRRSSSSSSSSSSSSSS	1373	2013-03	AB2	ERR737490	Cambridgeshire	22	22	7	6	1	5	8	8	6
14623_7#24	R+RSRSSRSSSSSSSSSSS	1371	2013-03	AB9	ERR737491	Cambridgeshire	59	59	19	23	15	2	19	20	15
14623_7#28	R+RRSSSRSSSSSSSSSSS	1469	2013-03	AB5	ERR737495	Cambridgeshire	22	22	7	6	1	5	8	8	6
14623_7#29	R+RRSSSSSSSSSSSSSSS	1147	2013-03	AB1	ERR737496	Cambridgeshire	22	22	7	6	1	5	8	8	6
14623_7#3	R+RRRSSRRSSSSSSSSSS	1355	2013-03	AB7	ERR737470	Cambridgeshire	22	22	7	6	1	5	8	8	6
14623_7#30	R+SSSSSRSSSSSSSSSSS	1470	2013-03	AB24	ERR737497	Cambridgeshire	45	45	10	14	8	6	10	3	2
14623_7#31	R+RRRSSSSSSSSSSSSSS	1375	2013-03	AB2	ERR737498	Cambridgeshire	22	22	7	6	1	5	8	8	6
14623_7#32	R+RSSSSSSSSSSSSSSSS	1376	2013-03	AB4	ERR737499	Cambridgeshire	22	22	7	6	1	5	8	8	6
14623_7#33	R+RRSSSSSSSSSSSSSSS	1378	2013-03	AB1	ERR737500	Cambridgeshire	22	22	7	6	1	5	8	8	6
14623_7#34	R+RRSSSSSSSSSSSSSSS	1426	2013-03	AB1	ERR737501	Cambridgeshire	22	22	7	6	1	5	8	8	6
14623_7#35	R+RRSSSSSSSSSSSSSSS	1472	2013-03	AB1	ERR737502	Cambridgeshire	22	22	7	6	1	5	8	8	6
14623_7#38	R+RRRSSSSSSSSSSSSSS	1379	2013-03	AB2	ERR737505	Cambridgeshire	22	22	7	6	1	5	8	8	6
14623_7#39	R+RRRSSSSSSSSSSSRSS	1382	2013-03	AB10	ERR737506	Cambridgeshire	22	22	7	6	1	5	8	8	6
14623_7#4	R-RRRSSSSSSSSSSSSSS	1468	2013-03	AB26	ERR737471	Cambridgeshire	22	22	7	6	1	5	8	8	6
14623_7#40	R+RRRSSSSSSSSSSSSSR	1381	2013-03	AB13	ERR737507	Cambridgeshire	36	30	2	2	2	2	3	3	2
14623_7#41	R+RRSSSSSSSSSSSSSSS	1380	2013-03	AB1	ERR737508	Cambridgeshire	22	22	7	6	1	5	8	8	6
14623_7#42	R-RRRSSSSSSSSSSSSSS	1471	2013-03	AB26	ERR737509	Cambridgeshire	22	22	7	6	1	5	8	8	6
14623_7#44	R+RRSSSSSSSSSSSSSSS	1374	2013-03	AB1	ERR737511	Cambridgeshire	22	22	7	6	1	5	8	8	6
14623_7#46	R+RRRSSSSSSSSSSSSSS	1385	2013-03	AB2	ERR737513	Cambridgeshire	22	22	7	6	1	5	8	8	6
14623_7#47	R+RRRSSSSSSSSSSSSSS	1383	2013-03	AB2	ERR737514	Cambridgeshire	22	22	7	6	1	5	8	8	6
14623_7#49	R+RRSSSSSSSSSSSSSSS	1384	2013-03	AB1	ERR737516	Cambridgeshire	22	22	7	6	1	5	8	8	6
14623_7#5	R+RRRSSSSSSSSSSSSSS	1360	2013-03	AB2	ERR737472	Cambridgeshire	22	22	7	6	1	5	8	8	6
14623_7#50	R+RRSSSSSSSSSSSSSSS	1386	2013-03	AB1	ERR737517	Cambridgeshire	22	22	7	6	1	5	8	8	6
14623_7#52	R+RSRSSSSSSSSSRSSSS	1372	2013-03	AB16	ERR737519	Cambridgeshire	1	1	1	1	1	1	1	1	1
14623_7#53	R+RRSSSRRSSSSSSSSSS	1346	2013-03	AB14	ERR737520	Cambridgeshire	22	22	7	6	1	5	8	8	6
14623_7#55	R+RRSSSSSSSSSSSSSSS	1263	2013-02	AB1	ERR737522	Cambridgeshire	22	22	7	6	1	5	8	8	6
14623_7#56	R+RRRSSRRSSSSSSSSSS	1250	2013-02	AB7	ERR737523	Cambridgeshire	22	22	7	6	1	5	8	8	6
14623_7#58	R+NRSSNRSSSSSSSSSSS	1227	2013-01	AB49	ERR737525	Cambridgeshire	22	22	7	6	1	5	8	8	6
14623_7#59	R+RSSSSRSSSSSSSSSSS	1301	2013-02	AB3	ERR737526	Cambridgeshire	1	1	1	1	1	1	1	1	1
14623_7#6	R+RRRSSRSSSSSSSSRSS	1358	2013-03	AB51	ERR737473	Cambridgeshire	22	22	7	6	1	5	8	8	6
14623_7#60	R+RRSSSSSSSSSSSSSSS	1293	2013-02	AB1	ERR737527	Cambridgeshire	22	22	7	6	1	5	8	8	6
14623_7#61	R+RRRSSRSSSSSSRSSSS	1295	2013-02	AB35	ERR737528	Cambridgeshire	22	22	7	6	1	5	8	8	6
14623_7#62	R+RRRSSSSSSRSSSSSSS	1456	2013-02	AB98	ERR737529	Cambridgeshire	22	22	7	6	1	5	8	8	6
14623_7#63	R+SSSSSRSSSSSSSSSSS	1281	2013-02	AB24	ERR737530	Cambridgeshire	Unknown	5	1	4	U	4	12	81	10
14623_7#65	R-RRSSSSSSSSSSSSSSS	1302	2013-02	AB21	ERR737532	Cambridgeshire	22	22	7	6	1	5	8	8	6
14623_7#67	R-RRRSSSSSRSSSSSISS	1218	2013-01	AB67	ERR737534	Cambridgeshire	ST22_SLV_gmk	22	7	6	1	U	8	8	6
14623_7#68	R+RSRSSSRSSISSSSSSS	1132	2013-01	AB115	ERR737535	Cambridgeshire	46	45	10	14	8	6	14	3	2
14623_7#69	R+SSRSSSRSSSSSSSSSS	1238	2013-01	AB131	ERR737536	Cambridgeshire	361	361	4	3	1	1	11	72	64
14623_7#7	R+RRSSSSSSSSSSSSSSS	1362	2013-03	AB1	ERR737474	Cambridgeshire	22	22	7	6	1	5	8	8	6
14623_7#70	R+RRRSSSSSSSSSSSSSS	1448	2013-02	AB2	ERR737537	Cambridgeshire	8	8	3	3	1	1	4	4	3
14623_7#71	R+RSSSSSSSSSSSSSRSS	1342	2013-03	AB19	ERR737538	Cambridgeshire	88	88	22	1	14	23	12	4	31
14623_7#72	R+SSRSSSSSSSSSSSSSS	1349	2013-03	AB64	ERR737539	Cambridgeshire	80	80	1	3	1	14	11	51	10
14623_7#73	R+RRRSSSSSSSSSSSSSS	1475	2013-03	AB2	ERR737540	Cambridgeshire	22	22	7	6	1	5	8	8	6
14623_7#75	R+RSSSSSSSSSSSRSRSS	1387	2013-03	AB63	ERR737542	Cambridgeshire	22	22	7	6	1	5	8	8	6
14623_7#76	R+SSRSSSSSSSSSSSSSS	1474	2013-03	AB64	ERR737543	Cambridgeshire	ST130_SLV_aroe	130	6	193	45	2	7	58	52
14623_7#77	R+RRRSSSRSSSSSSSRSS	1476	2013-03	AB32	ERR737544	Cambridgeshire	772	1	1	1	1	1	22	1	1
14623_7#79	R+RSSSSSSSSSSSSSSSS	1390	2013-03	AB4	ERR737546	Cambridgeshire	22	22	7	6	1	5	8	8	6
14623_7#80	R+RRSSSSSSSSSSSSSSS	1392	2013-03	AB1	ERR737547	Cambridgeshire	22	22	7	6	1	5	8	8	6
14623_7#81	R+RRRSSSSSSSSSSSSSS	1477	2013-03	AB2	ERR737548	Cambridgeshire	22	22	7	6	1	5	8	8	6
14623_7#82	R-RRSSSSSSSSSSSSSSS	1479	2013-03	AB21	ERR737549	Cambridgeshire	22	22	7	6	1	5	8	8	6
14623_7#84	R+RSSSSRSSSSSSSSSSS	1391	2013-03	AB3	ERR737551	Cambridgeshire	59	59	19	23	15	2	19	20	15
14623_7#85	R+RRSSSRRSSSSSSSSSS	1393	2013-03	AB14	ERR737552	Cambridgeshire	22	22	7	6	1	5	8	8	6
14623_7#86	R+RRRSSSSSSSSSSSSSS	1478	2013-03	AB2	ERR737553	Cambridgeshire	22	22	7	6	1	5	8	8	6
14623_7#87	R+RRRSSSSSSSSSSSSSS	1427	2013-03	AB2	ERR737554	Cambridgeshire	22	22	7	6	1	5	8	8	6
14623_7#88	R+SSSSSSSSSSSSSSSSS	1388	2013-03	AB17	ERR737555	Cambridgeshire	130	130	6	57	45	2	7	58	52
14623_7#89	R+RRSSSSSSSSSSSSSSS	1396	2013-03	AB1	ERR737556	Cambridgeshire	22	22	7	6	1	5	8	8	6
14623_7#9	R+RSRSSSSSSSSSSSSSS	1363	2013-03	AB6	ERR737476	Cambridgeshire	1	1	1	1	1	1	1	1	1
14672_2#11	R-RRSSSSSSSSSSSSSSS	968	2012-09	AB21	ERR742886	Cambridgeshire	22	22	7	6	1	5	8	8	6
14672_2#15	R+RRSSSSSSSSSSSSSSS	494	2012-10	AB1	ERR742889	Cambridgeshire	22	22	7	6	1	5	8	8	6
14672_2#31	R+RRSSSSSSSSSSSSSSS	653	2012-09	AB1	ERR742905	Cambridgeshire	22	22	7	6	1	5	8	8	6
14672_2#48	R+RRSSSSSSSSSSSSSSS	681	2012-11	AB1	ERR742922	Cambridgeshire	22	22	7	6	1	5	8	8	6
14893_8#10	R+RRSSSSSSSSSSSSRSS	1082	2012-10	AB12	ERR774751	Cambridgeshire	22	22	7	6	1	5	8	8	6
14893_8#11	R+RSRSSSSSSSSSSSSSS	1083	2012-10	AB6	ERR774752	Cambridgeshire	30	30	2	2	2	2	6	3	2
14893_8#12	R+RRRSSSSSSSSSSSSSS	1034	2012-07	AB2	ERR774753	Cambridgeshire	22	22	7	6	1	5	8	8	6
14893_8#14	R+RRSSSSSSSSSSISSSS	1123	2012-12	AB18	ERR774755	Cambridgeshire	22	22	7	6	1	5	8	8	6
14893_8#15	R+RRSSSRSSSSSSSSSSS	1125	2012-12	AB5	ERR774756	Cambridgeshire	22	22	7	6	1	5	8	8	6
14893_8#16	R+RRRSSSSSSSSSSSSSS	910	2012-12	AB2	ERR774757	Cambridgeshire	22	22	7	6	1	5	8	8	6
14893_8#17	R+RRRSSSSSSSSSSSRSS	899	2012-12	AB10	ERR774758	Cambridgeshire	36	30	2	2	2	2	3	3	2
14893_8#19	R+RRRSSSSSSSSSSSSSS	1058	2012-09	AB2	ERR774760	Cambridgeshire	22	22	7	6	1	5	8	8	6
14893_8#7	R+RRRSSSSSSSSSSSSSS	696	2012-10	AB2	ERR774748	Cambridgeshire	22	22	7	6	1	5	8	8	6
14893_8#8	R+RRRSSSRSSSSSSSSSS	697	2012-10	AB42	ERR774749	Cambridgeshire	22	22	7	6	1	5	8	8	6
14893_8#9	R+RRRSSSRSSSSSSSRSS	698	2012-10	AB32	ERR774750	Cambridgeshire	ST22_SLV_arcc	22	258	6	1	5	8	8	6
8447_7#1	R+RSRSSRSSSSSSSSSSS	176	2012-05	AB9	ERR204136	Cambridgeshire	149	5	1	4	1	4	12	41	10
8447_7#10	R+RRRSSSRSSSISSSRSS	186	2012-05	AB90	ERR204145	Cambridgeshire	22	22	7	6	1	5	8	8	6
8447_7#11	R+RRSSSSSSSSSSRSSSS	190	2012-05	AB28	ERR204146	Cambridgeshire	ST22_SLV_tpi	22	7	6	1	5	8	308	6
8447_7#12	R+RRRSSSSSSSSSRSSSS	187	2012-05	AB11	ERR204147	Cambridgeshire	1	1	1	1	1	1	1	1	1
8447_7#14	R+RRRSSSSSSSSSSSSSS	994	2012-05	AB2	ERR204149	Cambridgeshire	22	22	7	6	1	5	8	8	6
8447_7#17	R+RRRSSRSSSISSRSISS	191	2012-05	AB84	ERR204152	Cambridgeshire	22	22	7	6	1	5	8	8	6
8447_7#18	R+RRSSSSSSSSSSSSSSS	192	2012-05	AB1	ERR204153	Cambridgeshire	22	22	7	6	1	5	8	8	6
8447_7#19	R+RSSSSRSSSSSSSSSSS	188	2012-05	AB3	ERR204154	Cambridgeshire	45	45	10	14	8	6	10	3	2
8447_7#2	R+RRSSSSSSSSSSSSSSS	991	2012-05	AB1	ERR204137	Cambridgeshire	22	22	7	6	1	5	8	8	6
8447_7#20	R+RSRSSSSSSSSSSSSSS	195	2012-05	AB6	ERR204155	Cambridgeshire	1	1	1	1	1	1	1	1	1
8447_7#21	R+RRSSSRSSSSSSSSSSS	205	2012-05	AB5	ERR204156	Cambridgeshire	22	22	7	6	1	5	8	8	6
8447_7#22	R+RSRRSSSSSSSSSSSSR	996	2012-05	AB111	ERR204157	Cambridgeshire	59	59	19	23	15	2	19	20	15
8447_7#23	R+RRRSSSSSSSSSSSSSS	198	2012-05	AB2	ERR204158	Cambridgeshire	ST22_SLV_tpi	22	7	6	1	5	8	308	6
8447_7#24	R+RRSSSSSSSSSSSSSSS	200	2012-05	AB1	ERR204159	Cambridgeshire	22	22	7	6	1	5	8	8	6
8447_7#25	R+RRRSSRSSSSSSSSSSS	196	2012-05	AB8	ERR204160	Cambridgeshire	22	22	7	6	1	5	8	8	6
8447_7#26	R+RRSSSSSSSSSSSSSSS	202	2012-05	AB1	ERR204161	Cambridgeshire	22	22	7	6	1	5	8	8	6
8447_7#27	R+RRRSSSSSSSSSSSSSS	201	2012-05	AB2	ERR204162	Cambridgeshire	22	22	7	6	1	5	8	8	6
8447_7#28	R+RRSSSSSSSSSSSSSSS	204	2012-05	AB1	ERR204163	Cambridgeshire	59	59	19	23	15	2	19	20	15
8447_7#29	R+RSRSSRSSSSSSSSSSS	203	2012-05	AB9	ERR204164	Cambridgeshire	1	1	1	1	1	1	1	1	1
8447_7#3	R+RRSSSSSSSSSSSSSSS	990	2012-05	AB1	ERR204138	Cambridgeshire	22	22	7	6	1	5	8	8	6
8447_7#30	R+RRRSSSSSSSSSSSSSS	1	2012-05	AB2	ERR204165	Cambridgeshire	22	22	7	6	1	5	8	8	6
8447_7#31	R+RRSSSSSSSSSSISSSS	199	2012-05	AB18	ERR204166	Cambridgeshire	22	22	7	6	1	5	8	8	6
8447_7#32	R+RSSSSSSSSSSSSSSSS	197	2012-05	AB4	ERR204167	Cambridgeshire	6	5	12	4	1	4	12	1	3
8447_7#33	R+RRSSSSSSSSSSSSSSS	206	2012-05	AB1	ERR204168	Cambridgeshire	22	22	7	6	1	5	8	8	6
8447_7#34	R+RRSSSSSSSSSSSSSSS	998	2012-05	AB1	ERR204169	Cambridgeshire	22	22	7	6	1	5	8	8	6
8447_7#35	R+RSRSSSSSSSSSRSSSS	999	2012-05	AB16	ERR204170	Cambridgeshire	59	59	19	23	15	2	19	20	15
8447_7#36	R+RRRSSSSSSSSSSSSSR	997	2012-05	AB13	ERR204171	Cambridgeshire	22	22	7	6	1	5	8	8	6
8447_7#37	R+RRSSSSSSSSSSSSSSS	215	2012-05	AB1	ERR204172	Cambridgeshire	22	22	7	6	1	5	8	8	6
8447_7#38	R+RRRSSSSSSSSSSSSSS	210	2012-05	AB2	ERR204173	Cambridgeshire	5	5	1	4	1	4	12	1	10
8447_7#39	R+RSSSSRSSSSSSSSSSS	217	2012-05	AB3	ERR204174	Cambridgeshire	Unknown	5	1	4	1	4	12	81	U
8447_7#4	R+SSSSSSSSSSSSSSSSS	993	2012-05	AB17	ERR204139	Cambridgeshire	8	8	3	3	1	1	4	4	3
8447_7#40	R+RRRSSRRSSSSSSSSSS	212	2012-05	AB7	ERR204175	Cambridgeshire	22	22	7	6	1	5	8	8	6
8447_7#41	R+RRSSSSSSSISSSSSSS	208	2012-05	AB38	ERR204176	Cambridgeshire	22	22	7	6	1	5	8	8	6
8447_7#42	R+RRSSSSSSSSSSSSSSS	1000	2012-05	AB1	ERR204177	Cambridgeshire	22	22	7	6	1	5	8	8	6
8447_7#43	R+SSSSSSSSSSSSSSSSS	1001	2012-05	AB17	ERR204178	Cambridgeshire	Unknown	130	291	193	45	2	7	58	52
8447_7#44	R+RSSSSRSSSSSSSSSSS	925	2012-05	AB3	ERR204179	Cambridgeshire	ST30_SLV_pta	30	2	2	2	2	U	3	2
8447_7#45	R+RSSSSRSSSSSSSSSSS	926	2012-05	AB3	ERR204180	Cambridgeshire	ST30_SLV_pta	30	2	2	2	2	U	3	2
8447_7#46	R+RRSSSRSSSSSSSSSSS	211	2012-05	AB5	ERR204181	Cambridgeshire	22	22	7	6	1	5	8	8	6
8447_7#47	R+RSRSSSSSSSSSSSSSS	214	2012-05	AB6	ERR204182	Cambridgeshire	80	80	1	3	1	14	11	51	10
8447_7#48	R+RRRSSSSSSSSSSSSSS	213	2012-05	AB2	ERR204183	Cambridgeshire	22	22	7	6	1	5	8	8	6
8447_7#49	R+RRRSSSSSSSSSSSSSS	207	2012-05	AB2	ERR204184	Cambridgeshire	22	22	7	6	1	5	8	8	6
8447_7#5	R+RRRSSSSSSSSSSSSSS	185	2012-05	AB2	ERR204140	Cambridgeshire	22	22	7	6	1	5	8	8	6
8447_7#50	R+RRSSSSSSSSSSSSSSS	222	2012-05	AB1	ERR204185	Cambridgeshire	22	22	7	6	1	5	8	8	6
8447_7#51	R+RRSSSSSSSSSSSSSSS	223	2012-05	AB1	ERR204186	Cambridgeshire	22	22	7	6	1	5	8	8	6
8447_7#52	R+RRRSSRSSSSSSSSSSS	225	2012-05	AB8	ERR204187	Cambridgeshire	22	22	7	6	1	5	8	8	6
8447_7#53	R+RRSSSSSSSSSSSSSSS	220	2012-05	AB1	ERR204188	Cambridgeshire	22	22	7	6	1	5	8	8	6
8447_7#54	R+RRRSSSSSSSSSSSSSS	219	2012-05	AB2	ERR204189	Cambridgeshire	22	22	7	6	1	5	8	8	6
8447_7#55	R+RSRSSSSSSSSSSSSSS	218	2012-05	AB6	ERR204190	Cambridgeshire	5	5	1	4	1	4	12	1	10
8447_7#56	R+RRRSSSSSSSSSSSSSS	221	2012-05	AB2	ERR204191	Cambridgeshire	22	22	7	6	1	5	8	8	6
8447_7#57	R+NRSSNRSSSSSSSSSSS	224	2012-05	AB49	ERR204192	Cambridgeshire	22	22	7	6	1	5	8	8	6
8447_7#58	R+RRSSSRSSSSSSSSSSS	1005	2012-05	AB5	ERR204193	Cambridgeshire	22	22	7	6	1	5	8	8	6
8447_7#59	R+RRRSSSSSSSSSSSRSS	1006	2012-05	AB10	ERR204194	Cambridgeshire	22	22	7	6	1	5	8	8	6
8447_7#6	R+RRRSSRSSSSSSSSSSS	183	2012-05	AB8	ERR204141	Cambridgeshire	22	22	7	6	1	5	8	8	6
8447_7#60	R+RRRSSSSSSSSSSSSSS	1002	2012-05	AB2	ERR204195	Cambridgeshire	22	22	7	6	1	5	8	8	6
8447_7#61	R+RRSSSSSSSSSSSSISS	229	2012-05	AB29	ERR204196	Cambridgeshire	22	22	7	6	1	5	8	8	6
8447_7#62	R+RSSSSSSSSSSSSSRSS	228	2012-05	AB19	ERR204197	Cambridgeshire	22	22	7	6	1	5	8	8	6
8447_7#63	R+RRSSSSSSSSSSSSSSS	226	2012-05	AB1	ERR204198	Cambridgeshire	22	22	7	6	1	5	8	8	6
8447_7#64	R+RRRSSSSSSSSSSSSSS	227	2012-05	AB2	ERR204199	Cambridgeshire	22	22	7	6	1	5	8	8	6
8447_7#65	R+SSSSSRSSSSSSSSSSS	237	2012-05	AB24	ERR204200	Cambridgeshire	149	5	1	4	1	4	12	41	10
8447_7#66	R+RRRSSSSSSSSSSSSSS	232	2012-05	AB2	ERR204201	Cambridgeshire	22	22	7	6	1	5	8	8	6
8447_7#67	R+RRRSSSSSSSSSSSSSS	235	2012-05	AB2	ERR204202	Cambridgeshire	22	22	7	6	1	5	8	8	6
8447_7#68	R+RSSSSSSSSSSSSSSSS	239	2012-05	AB4	ERR204203	Cambridgeshire	5	5	1	4	1	4	12	1	10
8447_7#69	R+RRRSSRRSSSSSSSSSS	231	2012-05	AB7	ERR204204	Cambridgeshire	22	22	7	6	1	5	8	8	6
8447_7#7	R+RRRSSRSSSSSSSSSSS	182	2012-05	AB8	ERR204142	Cambridgeshire	22	22	7	6	1	5	8	8	6
8447_7#70	R+RRRSSSRSSIISRSRSS	234	2012-05	AB89	ERR204205	Cambridgeshire	Unknown	8	2	U	1	1	4	4	3
8447_7#71	R+RRSSSSSSSSSSSSRSS	236	2012-05	AB12	ERR204206	Cambridgeshire	22	22	7	6	1	5	8	8	6
8447_7#72	R+RRSSSSSSSSSSSSSSS	241	2012-05	AB1	ERR204207	Cambridgeshire	22	22	7	6	1	5	8	8	6
8447_7#73	R+RRSSSSSSSSSSSSSSS	240	2012-05	AB1	ERR204208	Cambridgeshire	5	5	1	4	1	4	12	1	10
8447_7#74	R+RSSSSRSSSSSSSSSSS	238	2012-05	AB3	ERR204209	Cambridgeshire	1	1	1	1	1	1	1	1	1
8447_7#75	R+RRRSSSSSSSSSSSSSR	233	2012-05	AB13	ERR204210	Cambridgeshire	22	22	7	6	1	5	8	8	6
8447_7#76	R+RRSSSSSSSSSSRSSSS	1007	2012-05	AB28	ERR204211	Cambridgeshire	22	22	7	6	1	5	8	8	6
8447_7#77	R+RRRSSSSSSSSSSSSSS	243	2012-05	AB2	ERR204212	Cambridgeshire	22	22	7	6	1	5	8	8	6
8447_7#78	R+RRRSSSSSSSSSSSSSS	242	2012-05	AB2	ERR204213	Cambridgeshire	22	22	7	6	1	5	8	8	6
8447_7#79	R+RRSSSSSSSSSSSSSSS	244	2012-05	AB1	ERR204214	Cambridgeshire	5	5	1	4	1	4	12	1	10
8447_7#8	R+RRSSSSSSSSSSSSSSS	180	2012-05	AB1	ERR204143	Cambridgeshire	22	22	7	6	1	5	8	8	6
8447_7#80	R+RRSSSSSSSSSSSSSSS	245	2012-05	AB1	ERR204215	Cambridgeshire	22	22	7	6	1	5	8	8	6
8447_7#81	R+RSSSSSSSSSSSSSSSS	248	2012-05	AB4	ERR204216	Cambridgeshire	30	30	2	2	2	2	6	3	2
8447_7#82	R+RRSSSSSSSSSSSSSSS	249	2012-05	AB1	ERR204217	Cambridgeshire	22	22	7	6	1	5	8	8	6
8447_7#83	R+RRRSSSSSSSSSSSSSR	270	2012-05	AB13	ERR204218	Cambridgeshire	22	22	7	6	1	5	8	8	6
8447_7#84	R+RRSSSSSSSSSSRSSSS	1008	2012-05	AB28	ERR204219	Cambridgeshire	22	22	7	6	1	5	8	8	6
8447_7#85	R+RRSSSSSSSSSSSSSSS	252	2012-05	AB1	ERR204220	Cambridgeshire	22	22	7	6	1	5	8	8	6
8447_7#86	R+RRSSSSSSSSSSSSSSS	247	2012-05	AB1	ERR204221	Cambridgeshire	22	22	7	6	1	5	8	8	6
8447_7#87	R+RRRSSSSSSSSSSSSSS	251	2012-05	AB2	ERR204222	Cambridgeshire	22	22	7	6	1	5	8	8	6
8447_7#88	R+RRSSSSSSSSSSSSSSS	25	2012-05	AB1	ERR204223	Cambridgeshire	22	22	7	6	1	5	8	8	6
8447_7#89	R+RRRSSSSSSSSSSSSSS	927	2012-05	AB2	ERR204224	Cambridgeshire	22	22	7	6	1	5	8	8	6
8447_7#9	R+RRRSSSSSSSSSSSSSS	171	2012-05	AB2	ERR204144	Cambridgeshire	22	22	7	6	1	5	8	8	6
8447_7#90	R+RRSSSSSSSSSSSSSSS	256	2012-05	AB1	ERR204225	Cambridgeshire	146	5	1	43	1	4	12	1	10
8447_7#91	R+RRRSSSSSSSSSSSSSS	255	2012-05	AB2	ERR204226	Cambridgeshire	22	22	7	6	1	5	8	8	6
8447_7#92	R+RRSSSRSSSSSSSSSSS	254	2012-05	AB5	ERR204227	Cambridgeshire	22	22	7	6	1	5	8	8	6
8447_7#93	R+RRSSSSSSSSSSSSSSS	253	2012-05	AB1	ERR204228	Cambridgeshire	22	22	7	6	1	5	8	8	6
8447_7#94	R+RSSSSRSSSSSSRSSSS	1010	2012-05	AB25	ERR204229	Cambridgeshire	80	80	1	3	1	14	11	51	10
8447_7#95	R+RRRSSSRSSSSSSSRSS	310	2012-05	AB32	ERR204230	Cambridgeshire	ST22_SLV_arcc	22	258	6	1	5	8	8	6
8447_7#96	R+RRRSSSSSSSSSSSSSS	246	2012-05	AB2	ERR204231	Cambridgeshire	22	22	7	6	1	5	8	8	6
8490_3#14	R-RRRSSSSSSSSSSSSSS	48	2012-04	AB26	ERR211903	Cambridgeshire	ST22_SLV_yqil	22	7	6	1	5	8	8	U
8490_3#17	R+RRSSSSSSSSSSSSSSS	964	2012-04	AB1	ERR211906	Cambridgeshire	22	22	7	6	1	5	8	8	6
8490_3#18	R+RSSSSRRSSSSSRSSSS	969	2012-04	AB62	ERR211907	Cambridgeshire	1	1	1	1	1	1	1	1	1
8490_3#19	R+RRRSSSSSISSSSSSSS	975	2012-04	AB33	ERR211908	Cambridgeshire	22	22	7	6	1	5	8	8	6
8490_3#20	R+RRRSSSSSSSSSRSSSS	109	2012-04	AB11	ERR211909	Cambridgeshire	22	22	7	6	1	5	8	8	6
8490_3#21	R+RRSSSSSSSSSSSSSSS	101	2012-04	AB1	ERR211910	Cambridgeshire	22	22	7	6	1	5	8	8	6
8490_3#22	R+RRSSSSSSSSSSSSSSS	110	2012-04	AB1	ERR211911	Cambridgeshire	22	22	7	6	1	5	8	8	6
8490_3#23	R+RRSSSSSSSSSSSSRSS	120	2012-04	AB12	ERR211912	Cambridgeshire	22	22	7	6	1	5	8	8	6
8490_3#24	R+RRRSSSSSSSSSSSSSS	124	2012-04	AB2	ERR211913	Cambridgeshire	22	22	7	6	1	5	8	8	6
8490_3#25	R+RRRSSSSSSSSSSSSSS	978	2012-04	AB2	ERR211914	Cambridgeshire	22	22	7	6	1	5	8	8	6
8490_3#26	R+RRSSSSSSSSSSSSSSS	932	2012-04	AB1	ERR211915	Cambridgeshire	22	22	7	6	1	5	8	8	6
8490_3#27	R+RRRSSSSSSSSSISSSS	501	2012-04	AB15	ERR211916	Cambridgeshire	22	22	7	6	1	5	8	8	6
8490_3#28	R+RRSSSSSSSSSSSSSSS	122	2012-04	AB1	ERR211917	Cambridgeshire	22	22	7	6	1	5	8	8	6
8490_3#29	R+RSRSSRSSSSSSSSSSS	974	2012-04	AB9	ERR211918	Cambridgeshire	1	1	1	1	1	1	1	1	1
8490_3#30	R+RRRSSSSSSSSSSSSSS	980	2012-04	AB2	ERR211919	Cambridgeshire	36	30	2	2	2	2	3	3	2
8490_3#31	R+RRRSSSSSSSSSSSISS	129	2012-04	AB54	ERR211920	Cambridgeshire	22	22	7	6	1	5	8	8	6
8490_3#32	R+RRSSSSSSSSSSSSSSS	981	2012-04	AB1	ERR211921	Cambridgeshire	22	22	7	6	1	5	8	8	6
8490_3#33	R+RRSSSSSSSSSSSSSSS	130	2012-04	AB1	ERR211922	Cambridgeshire	22	22	7	6	1	5	8	8	6
8490_3#34	R+RSRSSSSSSSSSSSSSS	128	2012-04	AB6	ERR211923	Cambridgeshire	22	22	7	6	1	5	8	8	6
8490_3#36	R+RRRSSSSSSSSSSSSSS	121	2012-04	AB2	ERR211925	Cambridgeshire	22	22	7	6	1	5	8	8	6
8490_3#37	R+RRRSSRRSRSSSSSSSR	982	2012-04	AB83	ERR211926	Cambridgeshire	125	5	1	4	1	4	12	1	54
8490_3#38	R+RSSSSSSSSSSSSSRSS	131	2012-04	AB19	ERR211927	Cambridgeshire	22	22	7	6	1	5	8	8	6
8490_3#39	R+RRSSSSSSSSSSSSSSS	132	2012-04	AB1	ERR211928	Cambridgeshire	22	22	7	6	1	5	8	8	6
8490_3#40	R+RRSSSSSSSSSSSSSSS	133	2012-04	AB1	ERR211929	Cambridgeshire	22	22	7	6	1	5	8	8	6
8490_3#41	R+RRRSSSSSSSSSSSSSS	138	2012-05	AB2	ERR211930	Cambridgeshire	22	22	7	6	1	5	8	8	6
8490_3#42	R+RRRSSSSSSSSSSSSSS	136	2012-05	AB2	ERR211931	Cambridgeshire	ST22_SLV_yqil	22	7	6	1	5	8	8	U
8490_3#43	R+RSRRSSSSSSSSRSSSS	137	2012-05	AB59	ERR211932	Cambridgeshire	1	1	1	1	1	1	1	1	1
8490_3#44	R+RRRSSSSSSSSSSSSSS	135	2012-05	AB2	ERR211933	Cambridgeshire	22	22	7	6	1	5	8	8	6
8490_3#45	R+RSRSSSSSSSSSSSSSS	143	2012-05	AB6	ERR211934	Cambridgeshire	5	5	1	4	1	4	12	1	10
8490_3#46	R+RRSSSSSSSSSSSSSSS	134	2012-05	AB1	ERR211935	Cambridgeshire	22	22	7	6	1	5	8	8	6
8490_3#47	R+RRSSSSSSSSSSSSSSS	142	2012-05	AB1	ERR211936	Cambridgeshire	22	22	7	6	1	5	8	8	6
8490_3#48	R+RSSSSRSSSSSSSSSSS	140	2012-05	AB3	ERR211937	Cambridgeshire	1	1	1	1	1	1	1	1	1
8490_3#49	R+RSSSSRSSSSSSSSSSS	139	2012-05	AB3	ERR211938	Cambridgeshire	59	59	19	23	15	2	19	20	15
8490_3#50	R+RRRSSRRSSSSSSSSSS	141	2012-05	AB7	ERR211939	Cambridgeshire	22	22	7	6	1	5	8	8	6
8490_3#51	R+RRSSSSSSSSSSSSSSS	146	2012-05	AB1	ERR211940	Cambridgeshire	22	22	7	6	1	5	8	8	6
8490_3#52	R+RRSSSSSSSSSSSSSSS	147	2012-05	AB1	ERR211941	Cambridgeshire	22	22	7	6	1	5	8	8	6
8490_3#53	R+RRRSSSSSSSSSSSSSS	984	2012-05	AB2	ERR211942	Cambridgeshire	22	22	7	6	1	5	8	8	6
8490_3#54	R+RRRSSSSSSSSSSSRSS	748	2012-04	AB10	ERR211943	Cambridgeshire	22	22	7	6	1	5	8	8	6
8490_3#55	R+RRSSSSRSSSSSSSRSS	983	2012-05	AB23	ERR211944	Cambridgeshire	772	1	1	1	1	1	22	1	1
8490_3#56	R+RRRSSSSSSSSSSSSSS	145	2012-05	AB2	ERR211945	Cambridgeshire	22	22	7	6	1	5	8	8	6
8490_3#57	R+RRSSSSSSSSSSSSSSS	144	2012-05	AB1	ERR211946	Cambridgeshire	22	22	7	6	1	5	8	8	6
8490_3#58	R+RRSSSSSSSSSSSSSSS	152	2012-05	AB1	ERR211947	Cambridgeshire	22	22	7	6	1	5	8	8	6
8490_3#59	R+RRRSSSSSSSSSSSSSS	148	2012-05	AB2	ERR211948	Cambridgeshire	22	22	7	6	1	5	8	8	6
8490_3#60	R-RRRSSSSSSSSSSSSSS	150	2012-05	AB26	ERR211949	Cambridgeshire	22	22	7	6	1	5	8	8	6
8490_3#61	R+RSSSSRSSSSSSSSSSS	1004	2012-05	AB3	ERR211950	Cambridgeshire	ST30_SLV_pta	30	2	2	2	2	U	3	2
8490_3#62	R+RRRSSSSSSSSSSSSSS	284	2012-06	AB2	ERR211951	Cambridgeshire	22	22	7	6	1	5	8	8	6
8490_3#63	R+RRSSSSSSSSSSSSSSS	933	2012-05	AB1	ERR211952	Cambridgeshire	22	22	7	6	1	5	8	8	6
8490_3#64	R+RSSSSRSSSSSSSSSSS	985	2012-05	AB3	ERR211953	Cambridgeshire	45	45	10	14	8	6	10	3	2
8490_3#65	R+RSRSSRSSSSSSRSSSR	153	2012-05	AB114	ERR211954	Cambridgeshire	1	1	1	1	1	1	1	1	1
8490_3#66	R+RRSSSSSSSSSSSSSSS	155	2012-05	AB1	ERR211955	Cambridgeshire	22	22	7	6	1	5	8	8	6
8490_3#67	R+RRRSSSSSSISSSSSSS	156	2012-05	AB20	ERR211956	Cambridgeshire	22	22	7	6	1	5	8	8	6
8490_3#68	R+RSSSSSSSSSSSSSSSS	154	2012-05	AB4	ERR211957	Cambridgeshire	80	80	1	3	1	14	11	51	10
8490_3#69	R+RRRSSSSSSSSSSSSSS	162	2012-05	AB2	ERR211958	Cambridgeshire	22	22	7	6	1	5	8	8	6
8490_3#70	R+RRRSSSSSSSSSRSSSS	161	2012-05	AB11	ERR211959	Cambridgeshire	22	22	7	6	1	5	8	8	6
8490_3#71	R+RSRSSRSSSSSSSSSSS	160	2012-05	AB9	ERR211960	Cambridgeshire	59	59	19	23	15	2	19	20	15
8490_3#72	R+RRSSSSSSSSSSSSSSS	158	2012-05	AB1	ERR211961	Cambridgeshire	22	22	7	6	1	5	8	8	6
8490_3#73	R+RRSSSSSSSSSSSSSSS	164	2012-05	AB1	ERR211962	Cambridgeshire	22	22	7	6	1	5	8	8	6
8490_3#74	R+SSSSSSSSSSSSSSSSS	163	2012-05	AB17	ERR211963	Cambridgeshire	ST130_SLV_aroe	130	6	193	45	2	7	58	52
8490_3#75	R+RRRSSSSSSISSSSSSS	149	2012-05	AB20	ERR211964	Cambridgeshire	22	22	7	6	1	5	8	8	6
8490_3#77	R+RSSRSSSSSSSSRSSSS	987	2012-05	AB39	ERR211966	Cambridgeshire	5	5	1	4	1	4	12	1	10
8490_3#78	R+RRSSSRSSSSSSSSSSS	165	2012-05	AB5	ERR211967	Cambridgeshire	22	22	7	6	1	5	8	8	6
8490_3#79	R+RRSSSSSSSSSSSSSSS	167	2012-05	AB1	ERR211968	Cambridgeshire	22	22	7	6	1	5	8	8	6
8490_3#81	R+RSSSSRSSSSSSSSSSS	166	2012-05	AB3	ERR211970	Cambridgeshire	Unknown	5	1	4	1	4	12	81	U
8490_3#82	R+RSSSSSSSSSSSSSSSS	168	2012-05	AB4	ERR211971	Cambridgeshire	12	12	1	3	1	8	11	5	11
8490_3#84	R+RRRSSSSSSSSSSSSSS	157	2012-05	AB2	ERR211973	Cambridgeshire	22	22	7	6	1	5	8	8	6
8490_3#85	R+RRRSSSSSSSSSSSRSS	159	2012-05	AB10	ERR211974	Cambridgeshire	22	22	7	6	1	5	8	8	6
8490_3#86	R+RRSSSSSSSSSSSSSSS	986	2012-05	AB1	ERR211975	Cambridgeshire	22	22	7	6	1	5	8	8	6
8490_3#87	R+RSSSSRSSSSSSSSSSS	216	2012-05	AB3	ERR211976	Cambridgeshire	Unknown	5	1	4	1	4	12	81	U
8490_3#88	R+RRRSSRRSSSSSSSSSS	988	2012-05	AB7	ERR211977	Cambridgeshire	22	22	7	6	1	5	8	8	6
8490_3#89	R+RRRSSSSSSSSSSSSSS	989	2012-05	AB2	ERR211978	Cambridgeshire	22	22	7	6	1	5	8	8	6
8490_3#90	R+RRRSSSSSSSSSSSSSS	209	2012-05	AB2	ERR211979	Cambridgeshire	22	22	7	6	1	5	8	8	6
8490_3#91	R+RRRSSSSSSSSSSSSSS	173	2012-05	AB2	ERR211980	Cambridgeshire	22	22	7	6	1	5	8	8	6
8490_3#92	R+RRRSSRSSSSSSSSSSS	174	2012-05	AB8	ERR211981	Cambridgeshire	22	22	7	6	1	5	8	8	6
8490_3#93	R+RRRSSRSSSSSSSSSSS	172	2012-05	AB8	ERR211982	Cambridgeshire	22	22	7	6	1	5	8	8	6
8490_3#94	R+RRRSSRSSSSSSSSSSS	170	2012-05	AB8	ERR211983	Cambridgeshire	22	22	7	6	1	5	8	8	6
8490_3#95	R+RSSRSRSSSSSSRSRSS	175	2012-05	AB122	ERR211984	Cambridgeshire	5	5	1	4	1	4	12	1	10
8490_3#96	R+RRRSSRRSSSSSRSSSS	992	2012-05	AB31	ERR211985	Cambridgeshire	22	22	7	6	1	5	8	8	6
8524_3#10	R+RRRSSSSSSSSSRSSSS	962	2012-04	AB11	ERR212749	Cambridgeshire	22	22	7	6	1	5	8	8	6
8524_3#11	R+RRSSSSSSSSSSSSSSS	607	2012-04	AB1	ERR212750	Cambridgeshire	22	22	7	6	1	5	8	8	6
8524_3#12	R+RSRRSSSSSSSSRSSSR	961	2012-04	AB110	ERR212751	Cambridgeshire	338	59	19	23	15	48	19	20	15
8524_3#14	R+RRSSSSSSSSSSSSSSS	55	2012-04	AB1	ERR212753	Cambridgeshire	22	22	7	6	1	5	8	8	6
8524_3#15	R+RRRSSSSSISSSSSSSR	54	2012-04	AB37	ERR212754	Cambridgeshire	36	30	2	2	2	2	3	3	2
8524_3#17	R+RRSSSRSSSSSSSSSSS	50	2012-04	AB5	ERR212756	Cambridgeshire	22	22	7	6	1	5	8	8	6
8524_3#18	R+RRSSSSSSSSSSSSRSS	49	2012-04	AB12	ERR212757	Cambridgeshire	22	22	7	6	1	5	8	8	6
8524_3#19	R+RRRSSSSSSISSSSSSS	59	2012-04	AB20	ERR212758	Cambridgeshire	22	22	7	6	1	5	8	8	6
8524_3#20	R+RRRSSSSSSSSSSSSSS	60	2012-04	AB2	ERR212759	Cambridgeshire	22	22	7	6	1	5	8	8	6
8524_3#21	R+RSRSSRSSSSSSSSSSS	960	2012-04	AB9	ERR212760	Cambridgeshire	1	1	1	1	1	1	1	1	1
8524_3#22	R+RRSSSRRSSSSSSSSSS	69	2012-04	AB14	ERR212761	Cambridgeshire	22	22	7	6	1	5	8	8	6
8524_3#23	R+RRRSSSSSSSSSSSSSS	68	2012-04	AB2	ERR212762	Cambridgeshire	22	22	7	6	1	5	8	8	6
8524_3#24	R+RRRSSRSSRSSSSSSSS	64	2012-04	AB41	ERR212763	Cambridgeshire	22	22	7	6	1	5	8	8	6
8524_3#25	R+RRSSSSSSSSSSSSSSS	65	2012-04	AB1	ERR212764	Cambridgeshire	22	22	7	6	1	5	8	8	6
8524_3#26	R+RRSSSRRSSSSSSSSSS	66	2012-04	AB14	ERR212765	Cambridgeshire	22	22	7	6	1	5	8	8	6
8524_3#27	R+RRRSSSSSSSSSSSSSS	2	2012-04	AB2	ERR212766	Cambridgeshire	22	22	7	6	1	5	8	8	6
8524_3#28	R+RRRSSSSSSSSSSSSSS	70	2012-04	AB2	ERR212767	Cambridgeshire	22	22	7	6	1	5	8	8	6
8524_3#29	R+RSSSSSSSSSSSSSSSS	67	2012-04	AB4	ERR212768	Cambridgeshire	22	22	7	6	1	5	8	8	6
8524_3#30	R+RRRSSSSSSSSSSSSSS	74	2012-04	AB2	ERR212769	Cambridgeshire	22	22	7	6	1	5	8	8	6
8524_3#31	R+RRRSSRSSSSSSSSSSS	963	2012-04	AB8	ERR212770	Cambridgeshire	22	22	7	6	1	5	8	8	6
8524_3#32	R+RRSSSRSSSSSSSSSSS	80	2012-04	AB5	ERR212771	Cambridgeshire	22	22	7	6	1	5	8	8	6
8524_3#33	R+RRSSSRRSSSSSSSSSS	82	2012-04	AB14	ERR212772	Cambridgeshire	22	22	7	6	1	5	8	8	6
8524_3#34	R+RRRSSRSSRSSSSSSSS	77	2012-04	AB41	ERR212773	Cambridgeshire	59	59	19	23	15	2	19	20	15
8524_3#35	R+RRRSSSSSSSSSSSSSS	72	2012-04	AB2	ERR212774	Cambridgeshire	22	22	7	6	1	5	8	8	6
8524_3#36	R+RRSSSSSSSSSSSSSSS	71	2012-04	AB1	ERR212775	Cambridgeshire	22	22	7	6	1	5	8	8	6
8524_3#37	R+RRSSSSSSSSSSSSSSS	79	2012-04	AB1	ERR212776	Cambridgeshire	22	22	7	6	1	5	8	8	6
8524_3#38	R+RRRSSSSSSSSSSSRSS	78	2012-04	AB10	ERR212777	Cambridgeshire	22	22	7	6	1	5	8	8	6
8524_3#39	R+RRSSSSSSSSSSSSSSS	967	2012-04	AB1	ERR212778	Cambridgeshire	22	22	7	6	1	5	8	8	6
8524_3#4	R+RRRSSSSSSSSSSSRSS	178	2012-05	AB10	ERR212743	Cambridgeshire	22	22	7	6	1	5	8	8	6
8524_3#40	R+RRRSSSSSISSSSSSSS	966	2012-04	AB33	ERR212779	Cambridgeshire	22	22	7	6	1	5	8	8	6
8524_3#41	R+RRSSSSSSSSSSSSSSS	90	2012-04	AB1	ERR212780	Cambridgeshire	ST22_SLV_glpf	22	7	6	U	5	8	8	6
8524_3#42	R+RRSSSSSSSSSSSSSSS	87	2012-04	AB1	ERR212781	Cambridgeshire	22	22	7	6	1	5	8	8	6
8524_3#43	R+RRSSSSSSSSSSSSSSS	92	2012-04	AB1	ERR212782	Cambridgeshire	22	22	7	6	1	5	8	8	6
8524_3#44	R+RSRSSSSSSSSSSSSSS	89	2012-04	AB6	ERR212783	Cambridgeshire	5	5	1	4	1	4	12	1	10
8524_3#45	R+RRRSSSSSSSSSSSSSS	88	2012-04	AB2	ERR212784	Cambridgeshire	8	8	3	3	1	1	4	4	3
8524_3#46	R+RSSSSRSSSSSSSSSSS	86	2012-04	AB3	ERR212785	Cambridgeshire	80	80	1	3	1	14	11	51	10
8524_3#47	R+RRRSSSSSSSSSSSSSS	85	2012-04	AB2	ERR212786	Cambridgeshire	22	22	7	6	1	5	8	8	6
8524_3#48	R+RRRSSSSSSSSSSSSSS	94	2012-04	AB2	ERR212787	Cambridgeshire	22	22	7	6	1	5	8	8	6
8524_3#49	R+RRSSSSSSSSSSSSSSS	73	2012-04	AB1	ERR212788	Cambridgeshire	22	22	7	6	1	5	8	8	6
8524_3#5	R+RSRSSRSSSSSSSSSSS	62	2012-04	AB9	ERR212744	Cambridgeshire	59	59	19	23	15	2	19	20	15
8524_3#50	R+RRRSSSSSSSSSSSSSS	965	2012-04	AB2	ERR212789	Cambridgeshire	22	22	7	6	1	5	8	8	6
8524_3#51	R+RRRSSSSSSSSSSSSSS	13	2012-04	AB2	ERR212790	Cambridgeshire	22	22	7	6	1	5	8	8	6
8524_3#52	R+RSSSSSSSSISSSSSSS	923	2012-04	AB30	ERR212791	Cambridgeshire	30	30	2	2	2	2	6	3	2
8524_3#53	R+RRRSSSSSSSSSSSSSS	96	2012-04	AB2	ERR212792	Cambridgeshire	22	22	7	6	1	5	8	8	6
8524_3#54	R+RSRSSSSSSSSSSSSSS	95	2012-04	AB6	ERR212793	Cambridgeshire	8	8	3	3	1	1	4	4	3
8524_3#55	R+RRSSSRSSSSSSSSSSS	93	2012-04	AB5	ERR212794	Cambridgeshire	22	22	7	6	1	5	8	8	6
8524_3#56	R+RRRSSSSSSSSSSSSSS	84	2012-04	AB2	ERR212795	Cambridgeshire	22	22	7	6	1	5	8	8	6
8524_3#57	R+RRSSSSSSSSSSSSSSS	91	2012-04	AB1	ERR212796	Cambridgeshire	22	22	7	6	1	5	8	8	6
8524_3#58	R+RRSSSRSSSSSSSSSSS	81	2012-04	AB5	ERR212797	Cambridgeshire	22	22	7	6	1	5	8	8	6
8524_3#59	R+RRRSSSSSSSSSSSSSS	106	2012-04	AB2	ERR212798	Cambridgeshire	22	22	7	6	1	5	8	8	6
8524_3#6	R+RRSSSSSSSSSSSSSSS	58	2012-04	AB1	ERR212745	Cambridgeshire	22	22	7	6	1	5	8	8	6
8524_3#60	R+RSSSSSSSSSSSSSSSS	99	2012-04	AB4	ERR212799	Cambridgeshire	30	30	2	2	2	2	6	3	2
8524_3#61	R+RRSSSSSSSSSSSSSSS	40	2012-04	AB1	ERR212800	Cambridgeshire	22	22	7	6	1	5	8	8	6
8524_3#62	R+RRSSSRSSSSSSSSSSS	97	2012-04	AB5	ERR212801	Cambridgeshire	22	22	7	6	1	5	8	8	6
8524_3#63	R+RSSSSRSSSSSSSSSSS	105	2012-04	AB3	ERR212802	Cambridgeshire	1	1	1	1	1	1	1	1	1
8524_3#64	R+RRSSSSSSSSSSSSSSS	102	2012-04	AB1	ERR212803	Cambridgeshire	22	22	7	6	1	5	8	8	6
8524_3#65	R+RSSSSRSSSSSSSSSSS	100	2012-04	AB3	ERR212804	Cambridgeshire	45	45	10	14	8	6	10	3	2
8524_3#66	R+RRRSSSSSSSSSSSSSR	103	2012-04	AB13	ERR212805	Cambridgeshire	36	30	2	2	2	2	3	3	2
8524_3#67	R+RRRSSRRSSSSSSSSSS	970	2012-04	AB7	ERR212806	Cambridgeshire	22	22	7	6	1	5	8	8	6
8524_3#68	R+RRRSSRRSSSSSSSSSS	634	2012-04	AB7	ERR212807	Cambridgeshire	22	22	7	6	1	5	8	8	6
8524_3#69	R+RRSSSSSSSSSSSSSSS	26	2012-04	AB1	ERR212808	Cambridgeshire	22	22	7	6	1	5	8	8	6
8524_3#7	R+RRSSSSRSSSSSSSRSS	61	2012-04	AB23	ERR212746	Cambridgeshire	22	22	7	6	1	5	8	8	6
8524_3#70	R+RRSSSSSSSSSSSSSSS	971	2012-04	AB1	ERR212809	Cambridgeshire	22	22	7	6	1	5	8	8	6
8524_3#71	R+RRRSSSSSSSSSSSSSR	123	2012-04	AB13	ERR212810	Cambridgeshire	22	22	7	6	1	5	8	8	6
8524_3#73	R+RRRSSSSSSSSSSSSSS	107	2012-04	AB2	ERR212812	Cambridgeshire	22	22	7	6	1	5	8	8	6
8524_3#74	R+RSSSSSSSSSSSSSSSS	108	2012-04	AB4	ERR212813	Cambridgeshire	1	1	1	1	1	1	1	1	1
8524_3#75	R+RRSSSSSSSSSSSSSSS	98	2012-04	AB1	ERR212814	Cambridgeshire	22	22	7	6	1	5	8	8	6
8524_3#76	R+RRSSSSSSSSSSSSSSS	972	2012-04	AB1	ERR212815	Cambridgeshire	22	22	7	6	1	5	8	8	6
8524_3#77	R+RSRSSSSSSSSSSSSSS	931	2012-04	AB6	ERR212816	Cambridgeshire	5	5	1	4	1	4	12	1	10
8524_3#78	R+RSSSSSSSSSSSSSSSS	973	2012-04	AB4	ERR212817	Cambridgeshire	6	5	12	4	1	4	12	1	3
8524_3#79	R+RRSSSSSSSSSSSSSSS	126	2012-04	AB1	ERR212818	Cambridgeshire	32	59	19	U	15	2	19	20	15
8524_3#8	R+RRRSSRRSSSSSSSSSS	57	2012-04	AB7	ERR212747	Cambridgeshire	22	22	7	6	1	5	8	8	6
8524_3#80	R+RRRSSSSSSSSSSSSSS	118	2012-04	AB2	ERR212819	Cambridgeshire	22	22	7	6	1	5	8	8	6
8524_3#81	R+RRRSSSSSSSSSSSSSS	119	2012-04	AB2	ERR212820	Cambridgeshire	22	22	7	6	1	5	8	8	6
8524_3#82	R+RRSSSSSSSSSSSSSSS	977	2012-04	AB1	ERR212821	Cambridgeshire	22	22	7	6	1	5	8	8	6
8524_3#83	R+RRSSSSSSSSSSSSSSS	117	2012-04	AB1	ERR212822	Cambridgeshire	22	22	7	6	1	5	8	8	6
8524_3#84	R+RSSSSSSSSSSSSSSSS	924	2012-04	AB4	ERR212823	Cambridgeshire	30	30	2	2	2	2	6	3	2
8524_3#85	R+RRSSSSSSSSSSSSSSS	976	2012-04	AB1	ERR212824	Cambridgeshire	22	22	7	6	1	5	8	8	6
8524_3#86	R+RSSSSRSSSSSSSSSSS	127	2012-04	AB3	ERR212825	Cambridgeshire	1	1	1	1	1	1	1	1	1
8524_3#87	R+RSSSSSSSSSSSSSRSS	115	2012-04	AB19	ERR212826	Cambridgeshire	30	30	2	2	2	2	6	3	2
8524_3#88	R+RRSSSSSSSSSSSSSSS	114	2012-04	AB1	ERR212827	Cambridgeshire	22	22	7	6	1	5	8	8	6
8524_3#89	R+RRSSSSSSSSSSSSSSS	112	2012-04	AB1	ERR212828	Cambridgeshire	22	22	7	6	1	5	8	8	6
8524_3#9	R+RSSSSRSSSSSSSSSSS	63	2012-04	AB3	ERR212748	Cambridgeshire	45	45	10	14	8	6	10	3	2
8524_3#90	R+RRSSNSSSSSSSSSSSS	113	2012-04	AB103	ERR212829	Cambridgeshire	22	22	7	6	1	5	8	8	6
8524_3#91	R+RRSSSSSSSSSSSSSSS	979	2012-04	AB1	ERR212830	Cambridgeshire	22	22	7	6	1	5	8	8	6
8524_3#92	R+RRRSSSSSSSSSSSSSS	116	2012-04	AB2	ERR212831	Cambridgeshire	22	22	7	6	1	5	8	8	6
8524_3#93	R+RRSSSSSSSSSSSSSSS	151	2012-05	AB1	ERR212832	Cambridgeshire	22	22	7	6	1	5	8	8	6
8524_3#94	R+RRRSSSSSSSSSSSSSR	14	2012-05	AB13	ERR212833	Cambridgeshire	8	8	3	3	1	1	4	4	3
8524_3#95	R+RRRSSSSSSSSSRSSSS	445	2012-05	AB11	ERR212834	Cambridgeshire	22	22	7	6	1	5	8	8	6
8524_3#96	R+RRRSSSSSSSSSSSSSS	590	2012-05	AB2	ERR212835	Cambridgeshire	5	5	1	4	1	4	12	1	10
8524_5#1	R+RRRSSSSSSSSSRSRSS	258	2012-05	AB27	ERR212836	Cambridgeshire	22	22	7	6	1	5	8	8	6
8524_5#10	R+RRRSSSSSSSSSSSRSS	260	2012-05	AB10	ERR212845	Cambridgeshire	22	22	7	6	1	5	8	8	6
8524_5#11	R+RRRSSSSSSSSSSSRSS	265	2012-06	AB10	ERR212846	Cambridgeshire	22	22	7	6	1	5	8	8	6
8524_5#12	R+RRRSSSRSSSSSRSRSS	264	2012-06	AB93	ERR212847	Cambridgeshire	8	8	3	3	1	1	4	4	3
8524_5#13	R+RRSSSSSSSSSSSSISS	1012	2012-05	AB29	ERR212848	Cambridgeshire	22	22	7	6	1	5	8	8	6
8524_5#14	R+RRSSSSSSSSSSSSSSS	1014	2012-05	AB1	ERR212849	Cambridgeshire	22	22	7	6	1	5	8	8	6
8524_5#15	R+RRRSSRRSISSSSSSSS	75	2012-04	AB82	ERR212850	Cambridgeshire	22	22	7	6	1	5	8	8	6
8524_5#17	R+RRSSSSSSSSSSSSSSS	738	2012-05	AB1	ERR212852	Cambridgeshire	22	22	7	6	1	5	8	8	6
8524_5#18	R+RRRSSSSSSSSSSSSSS	184	2012-05	AB2	ERR212853	Cambridgeshire	22	22	7	6	1	5	8	8	6
8524_5#19	R+RRRSSSSSSSSSSSSSS	409	2012-07	AB2	ERR212854	Cambridgeshire	22	22	7	6	1	5	8	8	6
8524_5#2	R+SSSSSRSSSSSSSSSSS	1009	2012-05	AB24	ERR212837	Cambridgeshire	45	45	10	14	8	6	10	3	2
8524_5#20	R+RRSSSSSSSSSSSSSSS	76	2012-04	AB1	ERR212855	Cambridgeshire	22	22	7	6	1	5	8	8	6
8524_5#21	R+RRSSSSSSSSSSSSSSS	274	2012-06	AB1	ERR212856	Cambridgeshire	22	22	7	6	1	5	8	8	6
8524_5#22	R+RRRSSSSSSSSSSSSSS	1025	2012-06	AB2	ERR212857	Cambridgeshire	22	22	7	6	1	5	8	8	6
8524_5#23	R+RSSSSSSSSSSSSSSSS	277	2012-06	AB4	ERR212858	Cambridgeshire	22	22	7	6	1	5	8	8	6
8524_5#24	R+RRSSSSSSSSSSSSSSS	278	2012-06	AB1	ERR212859	Cambridgeshire	22	22	7	6	1	5	8	8	6
8524_5#25	R+RSSSSRSSSSSSRSSSS	275	2012-06	AB25	ERR212860	Cambridgeshire	1	1	1	1	1	1	1	1	1
8524_5#26	R+RRRSSSSSSSSSSSSSS	267	2012-06	AB2	ERR212861	Cambridgeshire	22	22	7	6	1	5	8	8	6
8524_5#27	R+RSRSSSSSSSSSRSSSS	18	2012-06	AB16	ERR212862	Cambridgeshire	1	1	1	1	1	1	1	1	1
8524_5#28	R+RRRSSRSSSSSSSSSSS	268	2012-06	AB8	ERR212863	Cambridgeshire	ST22_SLV_tpi	22	7	6	1	5	8	U	6
8524_5#29	R+RRSSSSSSSSSSSSSSS	271	2012-06	AB1	ERR212864	Cambridgeshire	22	22	7	6	1	5	8	8	6
8524_5#3	R+RRRSSSSSSSSSSSRSS	259	2012-05	AB10	ERR212838	Cambridgeshire	22	22	7	6	1	5	8	8	6
8524_5#30	R-RRSSSSSSSIISSSSSS	273	2012-06	AB70	ERR212865	Cambridgeshire	22	22	7	6	1	5	8	8	6
8524_5#31	R+RRRSSSSSSSSSSSSSS	272	2012-06	AB2	ERR212866	Cambridgeshire	22	22	7	6	1	5	8	8	6
8524_5#32	R+RRSSSSSSSSSSSSSSS	266	2012-06	AB1	ERR212867	Cambridgeshire	22	22	7	6	1	5	8	8	6
8524_5#33	R+RSSSSSSSSSSSRSSSS	269	2012-06	AB22	ERR212868	Cambridgeshire	1	1	1	1	1	1	1	1	1
8524_5#34	R+RRSSSSSSSSSSSSSSS	1013	2012-05	AB1	ERR212869	Cambridgeshire	22	22	7	6	1	5	8	8	6
8524_5#35	R+RRSSSSSSSSSSSSSSS	566	2012-05	AB1	ERR212870	Cambridgeshire	22	22	7	6	1	5	8	8	6
8524_5#36	R+RSSSSSSSSSSSRSSSS	1015	2012-06	AB22	ERR212871	Cambridgeshire	5	5	1	4	1	4	12	1	10
8524_5#37	R+RRRSSSSSSSSSRSSSS	1016	2012-06	AB11	ERR212872	Cambridgeshire	5	5	1	4	1	4	12	1	10
8524_5#38	R+RRRSSSSSSSSSSSSSS	276	2012-06	AB2	ERR212873	Cambridgeshire	22	22	7	6	1	5	8	8	6
8524_5#39	R+RRSSSSSSSSSSSSSSS	279	2012-06	AB1	ERR212874	Cambridgeshire	22	22	7	6	1	5	8	8	6
8524_5#4	R+RRSSSSSSSSSSSSSSS	250	2012-05	AB1	ERR212839	Cambridgeshire	22	22	7	6	1	5	8	8	6
8524_5#40	R+RRRSSSSSSSSSSSSSS	280	2012-06	AB2	ERR212875	Cambridgeshire	22	22	7	6	1	5	8	8	6
8524_5#41	R+RRRSSRRSSSSSSSSSS	318	2012-06	AB7	ERR212876	Cambridgeshire	22	22	7	6	1	5	8	8	6
8524_5#42	R+RRRSSSSSSSSSSSSSS	282	2012-06	AB2	ERR212877	Cambridgeshire	ST22_SLV_yqil	22	7	6	1	5	8	8	U
8524_5#43	R+RRRSSSSSSSSSRSSSS	281	2012-06	AB11	ERR212878	Cambridgeshire	22	22	7	6	1	5	8	8	6
8524_5#44	R+SSSSSSSSSSSSSSRSS	285	2012-06	AB65	ERR212879	Cambridgeshire	965	5	1	4	1	4	119	1	10
8524_5#45	R+SSSSSSSSSSSSSSSSS	283	2012-06	AB17	ERR212880	Cambridgeshire	ST130_SLV_aroe	130	6	193	45	2	7	58	52
8524_5#46	R+RRRSSSSSSSSSRSRSS	286	2012-06	AB27	ERR212881	Cambridgeshire	22	22	7	6	1	5	8	8	6
8524_5#47	R+RRRSSSSSSSSSSSSSS	1017	2012-06	AB2	ERR212882	Cambridgeshire	22	22	7	6	1	5	8	8	6
8524_5#48	R+RRRSSSSSSSSSSSSSS	289	2012-06	AB2	ERR212883	Cambridgeshire	22	22	7	6	1	5	8	8	6
8524_5#49	R+RRRSSSSSSSSSSSSSS	287	2012-06	AB2	ERR212884	Cambridgeshire	22	22	7	6	1	5	8	8	6
8524_5#5	R+RRSSSSSSSSSSSSSSS	257	2012-05	AB1	ERR212840	Cambridgeshire	22	22	7	6	1	5	8	8	6
8524_5#50	R+RRSSSSSSSSSSSSSSS	288	2012-06	AB1	ERR212885	Cambridgeshire	22	22	7	6	1	5	8	8	6
8524_5#51	R+RRRSSSSSSSSSSSSSS	291	2012-06	AB2	ERR212886	Cambridgeshire	22	22	7	6	1	5	8	8	6
8524_5#52	R+RRSSSSSSSSSSSSSSS	290	2012-06	AB1	ERR212887	Cambridgeshire	22	22	7	6	1	5	8	8	6
8524_5#53	R+RRRSSSSSSSSSSSSSS	292	2012-06	AB2	ERR212888	Cambridgeshire	22	22	7	6	1	5	8	8	6
8524_5#54	R+RRSSSRSSSSSSSSSSS	293	2012-06	AB5	ERR212889	Cambridgeshire	22	22	7	6	1	5	8	8	6
8524_5#55	R+RSSSSRSSSSSSSSSSS	295	2012-06	AB3	ERR212890	Cambridgeshire	45	45	10	14	8	6	10	3	2
8524_5#56	R+RRRSSSSSSSSSSSSSS	297	2012-06	AB2	ERR212891	Cambridgeshire	1139	22	7	6	1	5	8	144	6
8524_5#57	R+RRRSSSSSSSSSSSSSS	296	2012-06	AB2	ERR212892	Cambridgeshire	22	22	7	6	1	5	8	8	6
8524_5#58	R+RSSSSSSSSSSSSSSSS	298	2012-06	AB4	ERR212893	Cambridgeshire	6	5	12	4	1	4	12	1	3
8524_5#59	R+RRRSSSSSSSSSSSSSS	1018	2012-06	AB2	ERR212894	Cambridgeshire	22	22	7	6	1	5	8	8	6
8524_5#6	R+RRRSSSRSSSSSSSRSS	263	2012-05	AB32	ERR212841	Cambridgeshire	ST361_SLV_yqil	361	4	3	1	1	11	72	U
8524_5#60	R+RSSSSRSSSSSSSSSSS	1019	2012-06	AB3	ERR212895	Cambridgeshire	779	779	3	138	1	15	100	1	10
8524_5#61	R+RRSSSSSSSSSSSSSSS	6	2012-06	AB1	ERR212896	Cambridgeshire	22	22	7	6	1	5	8	8	6
8524_5#62	R+RRSSSSSSSSSSSSSSS	294	2012-06	AB1	ERR212897	Cambridgeshire	22	22	7	6	1	5	8	8	6
8524_5#63	R+RRRSSSSSSSSSSSSSS	299	2012-06	AB2	ERR212898	Cambridgeshire	22	22	7	6	1	5	8	8	6
8524_5#64	R+RSRSSSSSSSSSRSSSS	302	2012-06	AB16	ERR212899	Cambridgeshire	1	1	1	1	1	1	1	1	1
8524_5#65	R+RSRSSSSSSSSSRSSSS	306	2012-06	AB16	ERR212900	Cambridgeshire	1	1	1	1	1	1	1	1	1
8524_5#66	S+RSSSSSSSSSSSSSSSS	304	2012-06	AB66	ERR212901	Cambridgeshire	5	5	1	4	1	4	12	1	10
8524_5#67	R+RRRSSRRSSSSSSSSSS	311	2012-06	AB7	ERR212902	Cambridgeshire	22	22	7	6	1	5	8	8	6
8524_5#68	R+RRSSSSSSSSSSSSSSS	305	2012-06	AB1	ERR212903	Cambridgeshire	22	22	7	6	1	5	8	8	6
8524_5#69	R+RRSSSSSSSISSSSSSS	309	2012-06	AB38	ERR212904	Cambridgeshire	22	22	7	6	1	5	8	8	6
8524_5#7	R+RRRSSSSSRSSSISRSR	261	2012-05	AB96	ERR212842	Cambridgeshire	36	30	2	2	2	2	3	3	2
8524_5#70	R+RRRSSSSSSSSSSSSSS	308	2012-06	AB2	ERR212905	Cambridgeshire	22	22	7	6	1	5	8	8	6
8524_5#71	R+RSSSSSSSSSSSSSISS	307	2012-06	AB128	ERR212906	Cambridgeshire	22	22	7	6	1	5	8	8	6
8524_5#72	R+RRRSSSSSSISSSSSSS	300	2012-06	AB20	ERR212907	Cambridgeshire	ST22_SLV_yqil	22	7	6	1	5	8	8	U
8524_5#73	R+RRSSSSSSSSSSSSSSS	312	2012-06	AB1	ERR212908	Cambridgeshire	ST22_SLV_yqil	22	7	6	1	5	8	8	232
8524_5#74	R+RRRSSSSSSSSSSSSSS	27	2012-06	AB2	ERR212909	Cambridgeshire	22	22	7	6	1	5	8	8	6
8524_5#75	R+RRRSSSSSSSSSSSSSS	303	2012-06	AB2	ERR212910	Cambridgeshire	22	22	7	6	1	5	8	8	6
8524_5#76	R+RRRSSSSSSSSSSSSSS	317	2012-06	AB2	ERR212911	Cambridgeshire	22	22	7	6	1	5	8	8	6
8524_5#77	R+RRRSSSSSSSSSSSSSS	1021	2012-06	AB2	ERR212912	Cambridgeshire	22	22	7	6	1	5	8	8	6
8524_5#78	R+RRSSSSSSSSSSSSSSS	301	2012-06	AB1	ERR212913	Cambridgeshire	22	22	7	6	1	5	8	8	6
8524_5#79	R+RRSSSRSSSSSSSSSSS	314	2012-06	AB5	ERR212914	Cambridgeshire	22	22	7	6	1	5	8	8	6
8524_5#8	R+RRSSSSSSSSSSSSSSS	262	2012-05	AB1	ERR212843	Cambridgeshire	22	22	7	6	1	5	8	8	6
8524_5#80	R+RRSSSSSSSSSSSSSSS	316	2012-06	AB1	ERR212915	Cambridgeshire	22	22	7	6	1	5	8	8	6
8524_5#81	R+RRRSSSSSSISSSSSSS	319	2012-06	AB20	ERR212916	Cambridgeshire	22	22	7	6	1	5	8	8	6
8524_5#82	R+RRRSSSSSSISSSSSSS	1020	2012-06	AB20	ERR212917	Cambridgeshire	22	22	7	6	1	5	8	8	6
8524_5#83	R+RRRSSSSSSSSSSSRSS	313	2012-06	AB10	ERR212918	Cambridgeshire	22	22	7	6	1	5	8	8	6
8524_5#84	R+RSSSSSSSSSSSSSSSS	321	2012-06	AB4	ERR212919	Cambridgeshire	22	22	7	6	1	5	8	8	6
8524_5#85	R+RRSSSSSSSSSSSSSSS	320	2012-06	AB1	ERR212920	Cambridgeshire	22	22	7	6	1	5	8	8	6
8524_5#86	R+RSSSSRSSSSSSSSSSS	323	2012-06	AB3	ERR212921	Cambridgeshire	45	45	10	14	8	6	10	3	2
8524_5#87	R+RRSSSSSSSSSSSSSSS	324	2012-06	AB1	ERR212922	Cambridgeshire	59	59	19	23	15	2	19	20	15
8524_5#88	R+RRSSSRSSSSSSSSRSS	1022	2012-06	AB56	ERR212923	Cambridgeshire	22	22	7	6	1	5	8	8	6
8524_5#89	R+RRRRSRSSSSSSSSSSS	1023	2012-06	AB76	ERR212924	Cambridgeshire	22	22	7	6	1	5	8	8	6
8524_5#9	R+RRSSSSSSSSSSSSSSS	1011	2012-05	AB1	ERR212844	Cambridgeshire	22	22	7	6	1	5	8	8	6
8524_5#90	R+RSSSSRSSSSSSSSSSS	330	2012-06	AB3	ERR212925	Cambridgeshire	1	1	1	1	1	1	1	1	1
8524_5#91	R+RRSSSRSSSSSSSSSSS	326	2012-06	AB5	ERR212926	Cambridgeshire	ST45_SLV_aroe	45	10	U	8	6	10	3	2
8524_5#92	R+RSSSSSSSSSSSSSSSS	331	2012-06	AB4	ERR212927	Cambridgeshire	1	1	1	1	1	1	1	1	1
8524_5#93	R+RRRSSRRSSSSSSSSSS	469	2012-06	AB7	ERR212928	Cambridgeshire	22	22	7	6	1	5	8	8	6
8524_5#94	R+RRSSSSSSSSSSSSSSS	325	2012-06	AB1	ERR212929	Cambridgeshire	22	22	7	6	1	5	8	8	6
8524_5#95	R+RRRSSSSSSSSSSSSSS	337	2012-06	AB2	ERR212930	Cambridgeshire	22	22	7	6	1	5	8	8	6
8525_1#10	R+RSSSSRSSSSSSSSSSS	346	2012-06	AB3	ERR212940	Cambridgeshire	1	1	1	1	1	1	1	1	1
8525_1#11	R+RRRSSSSSSSSSSSSSS	342	2012-06	AB2	ERR212941	Cambridgeshire	22	22	7	6	1	5	8	8	6
8525_1#12	R+RRRSSSSSSSSSSSSSR	340	2012-06	AB13	ERR212942	Cambridgeshire	36	30	2	2	2	2	3	3	2
8525_1#14	R+RRRSSSSSSSSSSSSSS	334	2012-06	AB2	ERR212944	Cambridgeshire	22	22	7	6	1	5	8	8	6
8525_1#16	R+RRSSSSSSSSSSSSRSS	336	2012-06	AB12	ERR212946	Cambridgeshire	22	22	7	6	1	5	8	8	6
8525_1#17	R+SSSSSSSSSSSSSSRSS	322	2012-06	AB65	ERR212947	Cambridgeshire	8	8	3	3	1	1	4	4	3
8525_1#18	R+RRRSSSSSSSSSSSSSR	315	2012-06	AB13	ERR212948	Cambridgeshire	36	30	2	2	2	2	3	3	2
8525_1#19	R+RRRSSSSSSSSSSSSSS	934	2012-06	AB2	ERR212949	Cambridgeshire	ST22_SLV_gmk	22	7	6	1	U	8	8	6
8525_1#20	R+RRRSSSSSSSSSSSSSS	345	2012-06	AB2	ERR212950	Cambridgeshire	22	22	7	6	1	5	8	8	6
8525_1#21	R+RRRSSSSSSSSSSSSSS	370	2012-06	AB2	ERR212951	Cambridgeshire	22	22	7	6	1	5	8	8	6
8525_1#22	R+RRSSSSRSSSSSSSRSS	1024	2012-06	AB23	ERR212952	Cambridgeshire	22	22	7	6	1	5	8	8	6
8525_1#23	R+RRRSSSSSSSSSSSSSS	327	2012-06	AB2	ERR212953	Cambridgeshire	22	22	7	6	1	5	8	8	6
8525_1#24	R+RRRSSSSSSSSSSSSSR	928	2012-06	AB13	ERR212954	Cambridgeshire	36	30	2	2	2	2	3	3	2
8525_1#25	R+RRRSSSSSSSSSSSSSS	352	2012-06	AB2	ERR212955	Cambridgeshire	22	22	7	6	1	5	8	8	6
8525_1#26	R+RRSSSRRSSSSSSSSSS	351	2012-06	AB14	ERR212956	Cambridgeshire	22	22	7	6	1	5	8	8	6
8525_1#27	R+RRRSSSSSSSSSSSSSS	350	2012-06	AB2	ERR212957	Cambridgeshire	22	22	7	6	1	5	8	8	6
8525_1#28	R+RRRSSSSSSSSSSSRSS	353	2012-06	AB10	ERR212958	Cambridgeshire	22	22	7	6	1	5	8	8	6
8525_1#29	R+RRSSSSSSSSSSRSSSS	348	2012-06	AB28	ERR212959	Cambridgeshire	22	22	7	6	1	5	8	8	6
8525_1#3	R+RRRSSSSSSSSSSSSSS	181	2012-05	AB2	ERR212933	Cambridgeshire	ST22_SLV_pta	22	7	6	1	5	U	8	6
8525_1#30	R+RRSSSRSSSSSSSSSSS	347	2012-06	AB5	ERR212960	Cambridgeshire	72	72	1	4	1	8	4	4	3
8525_1#31	R+RRSSSSSSSSSSSSSSS	349	2012-06	AB1	ERR212961	Cambridgeshire	22	22	7	6	1	5	8	8	6
8525_1#32	R+RRRSSSSSSSSSSSSSS	344	2012-06	AB2	ERR212962	Cambridgeshire	36	30	2	2	2	2	3	3	2
8525_1#33	R+RRSSSSSSSSSSSSSSS	356	2012-06	AB1	ERR212963	Cambridgeshire	22	22	7	6	1	5	8	8	6
8525_1#34	R+RRSSSSSSSSSSSSSSS	360	2012-06	AB1	ERR212964	Cambridgeshire	22	22	7	6	1	5	8	8	6
8525_1#35	R+RRRSSSSSSSSSSSSSS	357	2012-06	AB2	ERR212965	Cambridgeshire	22	22	7	6	1	5	8	8	6
8525_1#36	R+RRSSSSSSSSSSSSSSS	355	2012-06	AB1	ERR212966	Cambridgeshire	22	22	7	6	1	5	8	8	6
8525_1#37	R+RRSSSSSSSSSSSSSSS	358	2012-06	AB1	ERR212967	Cambridgeshire	22	22	7	6	1	5	8	8	6
8525_1#38	R+RRSSSSSSSSSSSSSSS	421	2012-06	AB1	ERR212968	Cambridgeshire	22	22	7	6	1	5	8	8	6
8525_1#39	R+RRRSSRRSSSSSRSSSS	361	2012-06	AB31	ERR212969	Cambridgeshire	22	22	7	6	1	5	8	8	6
8525_1#4	R+RRSSSSSSSSSSSSSSS	328	2012-06	AB1	ERR212934	Cambridgeshire	22	22	7	6	1	5	8	8	6
8525_1#40	R+RRSSSSSSSSSSSSSSS	363	2012-06	AB1	ERR212970	Cambridgeshire	22	22	7	6	1	5	8	8	6
8525_1#41	R+RRRSSSSSSSSSSSSSS	365	2012-06	AB2	ERR212971	Cambridgeshire	22	22	7	6	1	5	8	8	6
8525_1#42	R+RSSSSSSSSSSSSSSSS	362	2012-06	AB4	ERR212972	Cambridgeshire	22	22	7	6	1	5	8	8	6
8525_1#43	R+RRRSSSSSSSSSSSSSS	364	2012-06	AB2	ERR212973	Cambridgeshire	22	22	7	6	1	5	8	8	6
8525_1#44	R+RSRSSRSSSSSSRSSSS	1026	2012-06	AB45	ERR212974	Cambridgeshire	80	80	1	3	1	14	11	51	10
8525_1#45	R-RSRSSRSSSSSSSSSSS	28	2012-06	AB40	ERR212975	Cambridgeshire	15	15	13	13	1	1	12	11	13
8525_1#46	R+RRSSSRSSSSSSSSSSS	366	2012-06	AB5	ERR212976	Cambridgeshire	22	22	7	6	1	5	8	8	6
8525_1#47	R+RRRSSSSSSSSSSSSSS	385	2012-06	AB2	ERR212977	Cambridgeshire	22	22	7	6	1	5	8	8	6
8525_1#48	R+RRSSSRSSSSSSSSSSS	1027	2012-06	AB5	ERR212978	Cambridgeshire	22	22	7	6	1	5	8	8	6
8525_1#49	R+RRRSSSSSSSSSSSSSS	359	2012-06	AB2	ERR212979	Cambridgeshire	22	22	7	6	1	5	8	8	6
8525_1#50	R+RRRSSSSSSSSSSSSSS	375	2012-07	AB2	ERR212980	Cambridgeshire	22	22	7	6	1	5	8	8	6
8525_1#51	R+RRSSSSSSSSSSSSSSS	374	2012-07	AB1	ERR212981	Cambridgeshire	22	22	7	6	1	5	8	8	6
8525_1#52	R+RSRSSSSSSSSSSSSSS	373	2012-06	AB6	ERR212982	Cambridgeshire	30	30	2	2	2	2	6	3	2
8525_1#53	R+RRSSSSSSSSSSSSSSS	371	2012-06	AB1	ERR212983	Cambridgeshire	22	22	7	6	1	5	8	8	6
8525_1#54	R+RRSSSSSSSSSSISSSS	368	2012-06	AB18	ERR212984	Cambridgeshire	ST22_SLV_yqil	22	7	6	1	5	8	8	232
8525_1#55	R+RRSSSSSSSSSSSSSSS	367	2012-06	AB1	ERR212985	Cambridgeshire	22	22	7	6	1	5	8	8	6
8525_1#56	R+RSSSSSSSSSSSSSSSS	372	2012-06	AB4	ERR212986	Cambridgeshire	5	5	1	4	1	4	12	1	10
8525_1#57	R+RRRSSSSSSSSSSSSSR	369	2012-06	AB13	ERR212987	Cambridgeshire	36	30	2	2	2	2	3	3	2
8525_1#58	R+RRRSSSSSSSSSSSSSS	717	2012-06	AB2	ERR212988	Cambridgeshire	22	22	7	6	1	5	8	8	6
8525_1#59	R+RSSSSSSSSSSSSSSSS	459	2012-06	AB4	ERR212989	Cambridgeshire	1	1	1	1	1	1	1	1	1
8525_1#60	R+RRRSSSSSSSSSSSSSS	1028	2012-06	AB2	ERR212990	Cambridgeshire	22	22	7	6	1	5	8	8	6
8525_1#62	R+RRSSSSSSSSSSSSSSS	376	2012-07	AB1	ERR212992	Cambridgeshire	22	22	7	6	1	5	8	8	6
8525_1#63	R+RSSSSSSSSSSSSSSSS	341	2012-06	AB4	ERR212993	Cambridgeshire	ST130_SLV_aroe	130	6	193	45	2	7	58	52
8525_1#64	R+RRRSSSSSSSSSSSSSS	377	2012-07	AB2	ERR212994	Cambridgeshire	5	5	1	4	1	4	12	1	10
8525_1#65	R+RRSSSSSSSSSSSSSSS	378	2012-07	AB1	ERR212995	Cambridgeshire	22	22	7	6	1	5	8	8	6
8525_1#66	R+RRSSSSSSSSSSSSSSS	379	2012-07	AB1	ERR212996	Cambridgeshire	22	22	7	6	1	5	8	8	6
8525_1#67	R+RRRSSSSSSSSSRSSSS	1030	2012-07	AB11	ERR212997	Cambridgeshire	22	22	7	6	1	5	8	8	6
8525_1#68	R+RRRSSSSSSSSSRSSSS	1031	2012-07	AB11	ERR212998	Cambridgeshire	22	22	7	6	1	5	8	8	6
8525_1#69	R+RRRSSRSSSSSSRSRSS	1029	2012-06	AB34	ERR212999	Cambridgeshire	8	8	3	3	1	1	4	4	3
8525_1#7	R+RSSSSSSSSSSSSSSSS	343	2012-06	AB4	ERR212937	Cambridgeshire	1	1	1	1	1	1	1	1	1
8525_1#70	R+RRRSSSSSSSSSSSSSS	380	2012-07	AB2	ERR213000	Cambridgeshire	5	5	1	4	1	4	12	1	10
8525_1#71	R+RSRSSSSSSSSSSSSSS	382	2012-07	AB6	ERR213001	Cambridgeshire	8	8	3	3	1	1	4	4	3
8525_1#72	R+RRSSSSSSSSSSSSSSS	381	2012-07	AB1	ERR213002	Cambridgeshire	22	22	7	6	1	5	8	8	6
8525_1#73	R+RSRSSSSSSSSSRSSSS	935	2012-06	AB16	ERR213003	Cambridgeshire	1	1	1	1	1	1	1	1	1
8525_1#74	R+RSRSSSSSSSSSSSSSS	1032	2012-07	AB6	ERR213004	Cambridgeshire	1	1	1	1	1	1	1	1	1
8525_1#75	R+RRSSSSSSSSSSSSSSS	29	2012-06	AB1	ERR213005	Cambridgeshire	22	22	7	6	1	5	8	8	6
8525_1#76	R+RRSSSRRSSSSSSSSSS	386	2012-07	AB14	ERR213006	Cambridgeshire	22	22	7	6	1	5	8	8	6
8525_1#77	R+RRSSSSSSSSSSSSSSS	5	2012-07	AB1	ERR213007	Cambridgeshire	22	22	7	6	1	5	8	8	6
8525_1#78	R+RRSSSSSSSSSSSSRSS	393	2012-07	AB12	ERR213008	Cambridgeshire	22	22	7	6	1	5	8	8	6
8525_1#79	R+RRRSSSSSSSSSSSSSS	383	2012-07	AB2	ERR213009	Cambridgeshire	5	5	1	4	1	4	12	1	10
8525_1#8	R+RSRSSRSSSSSSSSSSS	338	2012-06	AB9	ERR212938	Cambridgeshire	1	1	1	1	1	1	1	1	1
8525_1#80	R+RRSSSSSSSSSSSSSSS	390	2012-07	AB1	ERR213010	Cambridgeshire	22	22	7	6	1	5	8	8	6
8525_1#81	R+RRSSSSSSSSSSSSSSS	384	2012-07	AB1	ERR213011	Cambridgeshire	ST22_SLV_aroe	22	7	U	1	5	8	8	6
8525_1#82	R+RSSSSSSSSSSSSSSSS	395	2012-07	AB4	ERR213012	Cambridgeshire	45	45	10	14	8	6	10	3	2
8525_1#83	R+RRRSSSSSISSSSSSSS	394	2012-07	AB33	ERR213013	Cambridgeshire	36	30	2	2	2	2	3	3	2
8525_1#84	R+RSSSSSSSSSSSRSSSS	396	2012-07	AB22	ERR213014	Cambridgeshire	8	8	3	3	1	1	4	4	3
8525_1#85	R-RRSSSSSSSSSSSSRSS	398	2012-07	AB71	ERR213015	Cambridgeshire	22	22	7	6	1	5	8	8	6
8525_1#86	R+RRRSSSSSSSSSSSSSS	388	2012-07	AB2	ERR213016	Cambridgeshire	22	22	7	6	1	5	8	8	6
8525_1#87	R+RRSSSRSSSSSSSSSSS	397	2012-07	AB5	ERR213017	Cambridgeshire	22	22	7	6	1	5	8	8	6
8525_1#88	R+RSRSSSSSSSSSSSSSS	389	2012-07	AB6	ERR213018	Cambridgeshire	22	22	7	6	1	5	8	8	6
8525_1#89	R+RSSSSRSSSSSSSSSSS	391	2012-07	AB3	ERR213019	Cambridgeshire	1	1	1	1	1	1	1	1	1
8525_1#9	R+RRRSSSSSSSSSSSSSS	332	2012-06	AB2	ERR212939	Cambridgeshire	22	22	7	6	1	5	8	8	6
8525_1#90	R+RSRSSRSSSSSSSSSSS	401	2012-07	AB9	ERR213020	Cambridgeshire	59	59	19	23	15	2	19	20	15
8525_1#91	R+RSSSSSSSSISSSSSSS	399	2012-07	AB30	ERR213021	Cambridgeshire	30	30	2	2	2	2	6	3	2
8525_1#92	R+RRSSSSSSSSSSSSSSS	400	2012-07	AB1	ERR213022	Cambridgeshire	22	22	7	6	1	5	8	8	6
8525_1#93	R+RRSSSSSSSSSSSSSSS	533	2012-07	AB1	ERR213023	Cambridgeshire	22	22	7	6	1	5	8	8	6
8525_1#94	R+RRSSSSSSSSSSSSSSS	387	2012-07	AB1	ERR213024	Cambridgeshire	22	22	7	6	1	5	8	8	6
8525_1#95	R+RSRSSSSSSSSSSSSSS	404	2012-07	AB6	ERR213025	Cambridgeshire	59	59	19	23	15	2	19	20	15
8525_1#96	R+RRSSSSSSSSSSSSSSS	406	2012-07	AB1	ERR213026	Cambridgeshire	22	22	7	6	1	5	8	8	6
9716_3#65	R+RSRSSSSSSSSSSSSSS	189	2012-05	AB6	ERR355928	Cambridgeshire	8	8	3	3	1	1	4	4	3
9716_3#66	R+RSSSSSSSSSSSRSRSS	193	2012-05	AB63	ERR355929	Cambridgeshire	88	88	22	1	14	23	12	4	31
9716_3#67	R+RRSSSSSSSSSSSSRSS	194	2012-05	AB12	ERR355930	Cambridgeshire	5	5	1	4	1	4	12	1	10
9716_3#75	R+SSSRSRSSSSSSRSRSS	52	2012-04	AB132	ERR355931	Cambridgeshire	5	5	1	4	1	4	12	1	10
9716_3#76	R+RSSSSSSSSSSSSSSSS	24	2012-04	AB4	ERR355932	Cambridgeshire	30	30	2	2	2	2	6	3	2
9716_3#77	R+RRRSSSSSRSSSSSSSR	51	2012-04	AB52	ERR355933	Cambridgeshire	36	30	2	2	2	2	3	3	2
9716_3#78	R+RRRSSSSSSSSSSSSSS	83	2012-04	AB2	ERR355934	Cambridgeshire	22	22	7	6	1	5	8	8	6
9716_3#81	R+RRRSSRSSSSSSRSRSS	335	2012-06	AB34	ERR355935	Cambridgeshire	8	8	3	3	1	1	4	4	3

## Sheet: README
field	note
antibiogram	Suscetibility labels of Benzylpenicillin Cefoxitin Oxacillin Ciprofloxacin Erythromycin Chloramphenicol Daptomycin FusidicAcid Gentamicin Linezolid Mupirocin Nitrofurantoin Rifampicin Teicoplanin Tetracycline Tigecycline Trimethoprim Vancomycin Clindamycin
